# Supplementary material for: The PAS domain of the polarly localized histidine kinase FlrB in Vibrio cholerae controls class III flagellar transcription and contributes to intestinal colonization
Source: mBio. 2025 Sep 22;16(11):e02379-25. doi: 10.1128/mbio.02379-25 (PMC12607845; doi:10.1128/mbio.02379-25)
Supplement: File S1 — RNAseq data, including raw reads for conditions featured in Fig. 3. [file mbio.02379-25-s0001.xlsx]

## Sheet: Legend
	Table Layout
												Cells highlighted blue indicate the FlrB-dependent genes identified in this study. While most of these are Class III flagellar genes, some do not have defined roles in flagellar synthesis (e.g. chitin utilization genes VC0611-0619).				Cells highlighted gold indicate known virulence-related genes or phage-related genes				Tabs		Description
	Name			Log2 Fold Change		P-Value		Counts per million (CPM), Condition 1		Counts per million (CPM), Condition 2
																				CEDB vs WT (Up)		All upregulated (>1 log2 fold change) genes in DflaCEDB vs WT
	These tables list the genes in each comparison with FDR-adjusted p-value <0.05 and log2 fold changes of more than 1 (Up) or less than -1 (Down). The relevant columns above are highlighted yellow. The Name column contains the locus tag or annotated gene name from the ASM2162v1 reference assembly. The Log2 fold change column contains the Log2 fold difference for each gene in that specific compariso…
																				CEDB vs WT (Down)		All downregulated (<-1 log2 fold change) genes in DflaCEDB vs WT
												Cells highlighted red indicate the four flagellins (flaCEDB) that are deleted in the DflaCEDB strain.								CEDB vs CEDB L36F (Up)		All upregulated (>1 log2 fold change) genes in DflaCEDB vs DflaCEDB L36F
																				CEDB vs CEDB L36F (Down)		All downregulated* (<-1 log2 fold change) genes in DflaCEDB vs DflaCEDB L36F
			A conversion table of old O395 locus tag to the equivalent gene in N16961 El Tor O1 V. cholerae is given in the last tab.
																				H135N vs WT (Up)		All upregulated (>1 log2 fold change) genes in H135N vs WT
																				H135N vs WT (Down)		All downregulated (<-1 log2 fold change) genes in H135N vs WT
																				L36F vs WT (Up)		All upregulated (>1 log2 fold change) genes in L36F vs WT
																				L36F vs WT (Down)		All downregulated (<-1 log2 fold change) genes in L36F vs WT
																				VC395 to VC Conversion		Conversion table generated using sequence-based mapping between VC395 and N16961 genome. Genes specific to either strain not included.

## Sheet: CEDB vs WT (Up)
Name	gene	locus_tag	old_locus_tag	Chromosome	Region	Identifier	BCDE_E2 vs. WT_E2 - Max group means	BCDE_E2 vs. WT_E2 - Fold change	BCDE_E2 vs. WT_E2 - Log fold change	BCDE_E2 vs. WT_E2 - P-value	BCDE_E2 vs. WT_E2 - FDR p-value	BCDE_E2 vs. WT_E2 - Bonferroni	2530_1_S97 (GE) - Total counts	2530_1_S97 (GE) - RPKM	2530_1_S97 (GE) - TPM	2530_1_S97 (GE) - CPM	2530_2_S98 (GE) - Total counts	2530_2_S98 (GE) - RPKM	2530_2_S98 (GE) - TPM	2530_2_S98 (GE) - CPM	2530_3_S99 (GE) - Total counts	2530_3_S99 (GE) - RPKM	2530_3_S99 (GE) - TPM	2530_3_S99 (GE) - CPM	598_1_S94 (GE) - Total counts	598_1_S94 (GE) - RPKM	598_1_S94 (GE) - TPM	598_1_S94 (GE) - CPM	598_2_S95 (GE) - Total counts	598_2_S95 (GE) - RPKM	598_2_S95 (GE) - TPM	598_2_S95 (GE) - CPM	598_3_S96 (GE) - Total counts	598_3_S96 (GE) - RPKM	598_3_S96 (GE) - TPM	598_3_S96 (GE) - CPM
punC	punC	VC395_RS00960	VC395_0194	NC_012582.1	complement(189807..191009)		61.559	2.38431	1.25357	5.98672e-18	1.49748e-16	2.26178e-14	1041	86.7355	60.8201	106.753	762	82.1341	59.1817	103.546	961	95.9335	64.675	134.297	411	42.3946	29.319	57.0147	394	37.4739	26.794	47.8864	355	31.2338	22.3347	39.7867
VC395_RS01130	Hyp	VC395_RS01130	VC395_0217	NC_012582.1	222162..223109		102.002	2.15397	1.107	3.83867e-23	1.38044e-21	1.45025e-19	1437	151.936	106.54	147.362	1153	157.708	113.637	156.677	1005	127.312	85.8295	140.445	475	62.1755	42.999	65.8929	565	68.1928	48.7581	68.6696	637	71.1203	50.8567	71.392
ggt	ggt	VC395_RS01165	VC395_0226	NC_012582.1	complement(232583..234337)		21.4905	3.03008	1.59936	8.51016e-25	3.35032e-23	3.21514e-21	546	31.1837	21.8664	55.9913	458	33.8394	24.383	62.2361	395	27.0292	18.2221	55.2	127	8.97968	6.21011	17.6177	152	9.90979	7.08554	18.4739	185	11.1572	7.97833	20.7339
VC395_RS01185	Hyp	VC395_RS01185	VC395_0230	NC_012582.1	237878..238240		92.5275	3.45563	1.78895	7.73822e-27	3.48686e-25	2.9235e-23	456	125.913	88.2918	46.762	472	168.605	121.488	64.1385	304	100.573	67.8025	42.483	97	33.1588	22.9318	13.456	112	35.3028	25.2416	13.6124	153	44.6115	31.9008	17.1475
cadB	cadB	VC395_RS01570	VC395_0309	NC_012582.1	318138..319475		54.0726	3.80651	1.92847	7.10672e-24	2.65791e-22	2.68492e-20	969	72.5905	50.9014	99.3692	1004	97.2997	70.1093	136.43	681	61.1228	41.2069	95.1675	145	13.4476	9.30003	20.1147	218	18.6423	13.3293	26.4955	358	28.3197	20.2509	40.123
VC395_RS01575	lysine decarboxylase	VC395_RS01575	VC395_0310	NC_012582.1	319585..321720		23.7512	2.81569	1.49349	1.54568e-26	6.72189e-25	5.83956e-23	714	33.5049	23.4941	73.2194	565	34.299	24.7141	76.776	608	34.1834	23.0452	84.966	160	9.29507	6.42823	22.1955	236	12.6418	9.03893	28.6832	286	14.1719	10.134	32.0535
VC395_RS02785	DNABP regulator	VC395_RS02785	VC395_0530	NC_012582.1	566108..566878		289.686	2.26107	1.177	5.16135e-08	4.92435e-07	0.000194996	4243	551.608	386.795	435.112	2049	344.605	248.305	278.432	2228	347.035	233.959	311.356	1274	205.045	141.804	176.732	1368	203.016	145.157	166.265	986	135.358	96.7921	110.506
recA	recA	VC395_RS02935	VC395_0560	NC_012582.1	596899..597963		1573.72	2.05364	1.03818	6.40843e-11	8.49912e-10	2.4211e-07	22332	2101.79	1473.81	2290.11	20313	2473.2	1782.06	2760.27	19275	2173.49	1465.29	2693.62	8446	984.092	680.572	1171.65	10023	1076.83	769.936	1218.19	12316	1224	875.261	1380.32
recX	recX	VC395_RS02940	VC395_0561	NC_012582.1	598096..598554		75.684	2.64078	1.40097	1.89596e-23	6.95185e-22	7.16293e-20	526	114.864	80.5444	53.9404	348	98.3106	70.8378	47.2886	429	112.242	75.67	59.9513	125	33.7934	23.3706	17.3402	181	45.1195	32.2606	21.9986	191	44.0436	31.4947	21.4064
VC395_RS03265	ammonium transporter	VC395_RS03265	VC395_0624	NC_012582.1	659764..660993		17.9179	2.13796	1.09623	9.24457e-11	1.20051e-09	3.4926e-07	314	25.588	17.9427	32.2001	299	31.521	22.7125	40.6301	199	19.4294	13.0987	27.8096	106	10.6939	7.3956	14.7045	124	11.5349	8.24751	15.0708	153	13.1658	9.41464	17.1475
VC395_RS03310	ABC transporter	VC395_RS03310	VC395_0633	NC_012582.1	complement(673649..674644)		7.49804	2.3287	1.21953	2.4598e-06	1.83993e-05	0.00929312	106	10.6674	7.48012	10.8701	63	8.20191	5.90989	8.56086	112	13.5043	9.10411	15.6516	36	4.48515	3.10181	4.99399	36	4.13563	2.95699	4.37541	50	5.31341	3.79951	5.60376
VC395_RS03320	permease	VC395_RS03320	VC395_0635	NC_012582.1	complement(675673..676698)		5.27194	2.39316	1.25892	1.52669e-05	9.99972e-05	0.0576785	68	6.64314	4.65826	6.97328	61	7.70933	5.55496	8.28909	71	8.31043	5.6026	9.92202	21	2.53984	1.75649	2.91316	27	3.01103	2.15289	3.28156	36	3.71379	2.65566	4.03471
VC395_RS03330	ABC transporter, periplasmic	VC395_RS03330	VC395_0637	NC_012582.1	complement(677857..679527)		61.4405	2.04705	1.03355	5.77758e-11	7.77271e-10	2.18277e-07	1335	80.0787	56.1522	136.902	989	76.7457	55.2991	134.392	1504	108.09	72.8703	210.179	581	43.1453	29.8382	80.5974	644	44.0968	31.5294	78.2712	680	43.072	30.7999	76.2112
VC395_RS03660	cstA peptide/ pyruvate transporter	VC395_RS03660	VC395_0704	NC_012582.1	complement(755994..757478)		453.929	2.78457	1.47746	1.55638e-08	1.57746e-07	5.87999e-05	11945	806.254	565.356	1224.94	10070	879.3	633.58	1368.38	2987	241.558	162.85	417.423	2652	221.606	153.257	367.89	3053	235.233	168.192	371.059	3054	217.673	155.654	342.278
VC395_RS04055	chitinase	VC395_RS04055	VC395_0786	NC_012582.1	845530..847233		99.718	2.50623	1.32552	2.37253e-25	9.54116e-24	8.96343e-22	2102	123.645	86.7013	215.556	2217	168.706	121.561	301.261	1913	134.821	90.8917	267.335	691	50.3202	34.8001	95.8568	839	56.3366	40.2808	101.971	1023	63.5431	45.4384	114.653
VC395_RS04210	Hyp	VC395_RS04210	VC395_0819	NC_012582.1	880936..881334		148.204	2.84463	1.50824	4.73262e-28	2.32895e-26	1.78798e-24	863	216.795	152.02	88.4991	688	223.589	161.107	93.49	648	195.036	131.486	90.5559	229	71.2191	49.2533	31.7673	221	63.3749	45.3133	26.8601	329	87.2741	62.408	36.8728
recN	recN	VC395_RS21135	VC395_0868	NC_012582.1	complement(938893..940557)		162.754	2.05036	1.03588	5.52733e-11	7.5446e-10	2.08822e-07	4011	241.463	169.317	411.321	2715	211.441	152.354	368.932	3426	247.107	166.591	478.772	1419	105.755	73.1376	196.846	1775	121.978	87.2148	215.732	1796	114.171	81.6412	201.287
VC395_RS04555	Hyp	VC395_RS04555	VC395_0888	NC_012582.1	complement(958821..959024)		164.612	2.12847	1.08981	7.01932e-12	1.06284e-10	2.6519e-08	431	211.767	148.494	44.1983	436	277.134	199.689	59.2466	367	216.047	145.651	51.287	161	97.9332	67.728	22.3342	196	109.932	78.6017	23.8217	233	120.889	86.4456	26.1135
VC395_RS05215	motY	VC395_RS05215	VC395_1023	NC_012582.1	1100523..1101407		282.816	2.80858	1.48984	2.32227e-12	3.64927e-11	8.77352e-09	3647	413.052	289.637	373.993	3015	441.752	318.304	409.698	2629	356.747	240.506	367.394	864	121.145	83.7805	119.856	1057	136.656	97.7098	128.467	1437	171.86	122.894	161.052
VC395_RS05220	Hyp	VC395_RS05220	VC395_1024	NC_012582.1	complement(1101456..1101893)		238.036	2.2933	1.19743	2.75177e-19	7.91663e-18	1.03962e-15	1519	347.613	243.751	155.771	1283	379.828	273.685	174.343	1064	291.729	196.674	148.691	444	125.789	86.9924	61.5925	602	157.261	112.442	73.1665	656	158.523	113.357	73.5214
VC395_RS05480	cysteine synthase	VC395_RS05480	VC395_1075	NC_012582.1	complement(1151043..1152110)		105.721	6.7504	2.75497	5.87665e-47	9.99031e-45	2.2202e-43	1157	108.586	76.142	118.648	1814	220.242	158.695	246.498	1086	122.116	82.3261	151.765	175	20.333	14.0618	24.2763	211	22.6052	16.1628	25.6447	237	23.4876	16.7956	26.5618
VC395_RS05495	lipoprotein-related protein	VC395_RS05495	VC395_1078	NC_012582.1	1153710..1154141		509.934	2.12775	1.08933	1.2633e-09	1.44931e-08	4.77275e-06	3692	856.623	600.676	378.608	2387	716.478	516.258	324.361	2203	612.411	412.867	307.862	1121	322	222.687	155.507	1363	361.003	258.118	165.658	1377	337.375	241.25	154.328
VC395_RS05785	Hyp	VC395_RS05785	VC395_1140	NC_012582.1	1214906..1215433		179.754	2.12264	1.08586	2.28323e-08	2.27109e-07	8.62606e-05	1252	237.674	166.66	128.39	1467	360.272	259.594	199.346	737	167.628	113.009	102.993	381	89.5417	61.9247	52.853	517	112.035	80.1056	62.8357	777	155.758	111.379	87.0825
VC395_RS05815	f	VC395_RS05815	VC395_1146	NC_012582.1	1221453..1221677		44.6786	2.72274	1.44506	3.39132e-11	4.76825e-10	1.28124e-07	169	75.2863	52.7918	17.3306	83	47.8332	34.4662	11.2786	130	69.3862	46.7778	18.1671	42	23.1633	16.0191	5.82632	57	28.9861	20.7252	6.92773	40	18.8165	13.4553	4.48301
VC395_RS05820	f	VC395_RS05820	VC395_1147	NC_012582.1	1221689..1223692		96.378	3.2442	1.69786	2.09501e-50	5.22355e-48	7.91494e-47	2812	140.647	98.6234	288.366	2010	130.057	93.7123	273.132	2396	143.583	96.7984	334.833	678	41.9823	29.0338	94.0535	721	41.1657	29.4336	87.6297	843	44.5238	31.8381	94.4795
VC395_RS05825	f	VC395_RS05825	VC395_1148	NC_012582.1	1223719..1224663		79.4412	3.45579	1.78902	4.52312e-41	4.22911e-39	1.70883e-37	1057	112.113	78.615	108.393	806	110.595	79.6896	109.525	934	118.694	80.0192	130.523	242	31.7774	21.9764	33.5707	246	29.7853	21.2966	29.8986	331	37.0731	26.5102	37.0969
VC395_RS05830	f	VC395_RS05830	VC395_1149	NC_012582.1	1224671..1224895		18.795	3.86621	1.95092	2.69588e-07	2.2915e-06	0.0010185	63	28.0653	19.6798	6.46054	39	22.4758	16.195	5.29958	57	30.4232	20.5103	7.96556	16	8.82412	6.10253	2.21955	12	6.10235	4.3632	1.45847	13	6.11538	4.37299	1.45698
VC395_RS05835	f	VC395_RS05835	VC395_1150	NC_012582.1	1224905..1225345		96.4895	4.3054	2.10615	8.38293e-38	6.81568e-36	3.16707e-34	537	122.053	85.5851	55.0684	510	149.957	108.051	69.3022	522	142.149	95.8321	72.9478	131	36.861	25.4921	18.1726	109	28.2804	20.2206	13.2478	129	30.9609	22.1395	14.4577
VC395_RS05840	f	VC395_RS05840	VC395_1151	NC_012582.1	1225355..1225720		55.8101	3.66931	1.87551	1.06408e-19	3.1336e-18	4.0201e-16	284	77.7767	54.538	29.1237	210	74.3999	53.6088	28.5362	268	87.9359	59.2833	37.4521	70	23.7329	16.4131	9.71053	68	21.2582	15.1997	8.26466	71	20.5324	14.6823	7.95735
VC395_RS05845	f	VC395_RS05845	VC395_1152	NC_012582.1	1225695..1225889		23.238	2.96706	1.56904	3.26417e-05	0.000199804	0.12332	62	31.869	22.347	6.35799	46	30.5884	22.0405	6.25079	61	37.5671	25.3264	8.52455	25	15.9089	11.0022	3.46805	11	6.4544	4.61492	1.33693	21	11.3985	8.15083	2.35358
VC395_RS05850	f	VC395_RS05850	VC395_1153	NC_012582.1	1225876..1226490		127.753	3.42767	1.77723	1.07276e-28	5.49604e-27	4.05288e-25	1156	188.406	132.113	118.546	706	148.855	107.258	95.936	1093	213.431	143.888	152.743	289	58.3119	40.3269	40.0906	294	54.6979	39.1092	35.7325	280	48.1887	34.4588	31.3811
VC395_RS05855	f	VC395_RS05855	VC395_1154	NC_012582.1	1226500..1226772		66.9321	4.60378	2.20282	2.97547e-26	1.26458e-24	1.12413e-22	254	93.2573	65.3933	26.0472	192	91.1953	65.7108	26.0902	235	103.376	69.6922	32.8405	59	26.8178	18.5465	8.18459	48	20.1176	14.3842	5.83388	41	15.8958	11.3668	4.59509
VC395_RS05860	f	VC395_RS05860	VC395_1155	NC_012582.1	1226765..1227007		58.527	3.38704	1.76002	4.87996e-19	1.36202e-17	1.84365e-15	219	90.3337	63.3432	22.4581	142	75.7733	54.5985	19.2959	173	85.4973	57.6393	24.1762	63	32.1713	22.2488	8.73948	41	19.3053	13.8033	4.9831	53	23.0851	16.5077	5.93999
VC395_RS05865	f	VC395_RS05865	VC395_1156	NC_012582.1	1226991..1227188		47.9365	3.98896	1.99601	4.95819e-18	1.26147e-16	1.8732e-14	150	75.9343	53.2462	15.3822	107	70.0733	50.4913	14.5399	98	59.4393	40.0719	13.6952	24	15.0411	10.402	3.32933	32	18.492	13.2218	3.88925	33	17.6405	12.6144	3.69848
VC395_RS05870	f	VC395_RS05870	VC395_1157	NC_012582.1	1227185..1227655		153.078	3.80955	1.92962	1.36188e-46	2.21454e-44	5.1452e-43	970	206.425	144.748	99.4718	841	231.531	166.83	114.281	859	219.02	147.656	120.042	212	55.8533	38.6267	29.409	238	57.8168	41.3392	28.9263	259	58.2024	41.6194	29.0275
VC395_RS05875	f	VC395_RS05875	VC395_1158	NC_012582.1	1227652..1228182		118.89	3.69635	1.8861	2.40445e-41	2.36649e-39	9.08402e-38	984	185.743	130.246	100.907	630	153.844	110.852	85.6086	758	171.43	115.572	105.928	174	40.662	28.1208	24.1376	247	53.2231	38.0547	30.0202	222	44.2508	31.6429	24.8807
VC395_RS05880	f	VC395_RS05880	VC395_1159	NC_012582.1	1228262..1228495		92.756	3.51979	1.81549	2.40887e-21	7.97271e-20	9.1007e-18	329	140.926	98.8194	33.7384	199	110.274	79.4576	27.0414	289	148.318	99.991	40.3868	58	30.7572	21.2708	8.04587	86	42.0514	30.0669	10.4524	90	40.7089	29.1101	10.0868
VC395_RS05890	f	VC395_RS05890	VC395_1160	NC_012582.1	1228709..1229287		132.376	2.7245	1.44599	4.18914e-30	2.2382e-28	1.58266e-26	1046	181.078	126.974	107.265	896	200.661	144.586	121.754	898	186.256	125.567	125.493	340	72.8676	50.3933	47.1654	345	68.1771	48.7469	41.931	366	66.906	47.8432	41.0196
VC395_RS05905	f	VC395_RS05905	VC395_1163	NC_012582.1	1230102..1230650		69.2275	2.0268	1.01921	2.04596e-11	2.92057e-10	7.72963e-08	535	97.6773	68.4926	54.8633	408	96.3656	69.4362	55.4418	473	103.467	69.7538	66.1002	189	42.7192	29.5435	26.2184	220	45.851	32.7836	26.7386	300	57.8377	41.3586	33.6226
VC395_RS05910	f	VC395_RS05910	VC395_1164	NC_012582.1	1230650..1230940		13.1872	2.14881	1.10354	0.00306737	0.0117903	1	47	16.1889	11.3519	4.81977	48	21.3886	15.4116	6.52256	46	18.9835	12.798	6.42835	13	5.54351	3.83374	1.80338	18	7.07746	5.06041	2.1877	36	13.094	9.36325	4.03471
VC395_RS05915	f	VC395_RS05915	VC395_1165	NC_012582.1	1230916..1231512		19.7043	2.74104	1.45472	5.10128e-11	6.98857e-10	1.92726e-07	162	27.199	19.0723	16.6128	125	27.15	19.5629	16.9858	151	30.3749	20.4777	21.1018	38	7.89848	5.46238	5.27143	60	11.4994	8.22211	7.29235	63	11.1694	7.987	7.06074
VC395_RS05925	f	VC395_RS05925	VC395_1167	NC_012582.1	1231739..1232038		12.3052	3.06872	1.61764	3.03841e-05	0.000187829	0.114791	46	15.3691	10.777	4.71722	51	22.0436	15.8835	6.93022	38	15.2116	10.2551	5.31038	9	3.72268	2.57451	1.2485	18	6.86514	4.9086	2.1877	17	5.99777	4.28889	1.90528
VC395_RS05935	f	VC395_RS05935	VC395_1169	NC_012582.1	1232349..1232930		18.9399	2.00405	1.00292	1.28305e-06	9.95561e-06	0.00484736	149	25.6611	17.9939	15.2797	137	30.5233	21.9936	18.6165	121	24.9675	16.8322	16.9094	58	12.3663	8.5522	8.04587	62	12.189	8.71515	7.53542	84	15.2763	10.9238	9.41432
VC395_RS05940	f	VC395_RS05940	VC395_1170	NC_012582.1	1232931..1234496		19.0858	2.11658	1.08174	2.06922e-16	4.55228e-15	7.8175e-13	447	28.6107	20.0622	45.839	334	27.656	19.9275	45.3861	334	25.6134	17.2677	46.6754	139	11.0143	7.61721	19.2823	196	14.3206	10.2393	23.8217	194	13.1121	9.37621	21.7426
VC395_RS05945	f	VC395_RS05945	VC395_1171	NC_012582.1	1234493..1236052		30.095	2.32182	1.21525	4.64095e-15	9.18368e-14	1.75335e-11	578	37.1377	26.0415	59.2729	538	44.719	32.2223	73.107	617	47.4978	32.0213	86.2237	222	17.6589	12.2124	30.7963	223	16.356	11.6946	27.1032	321	21.7792	15.5739	35.9762
VC395_RS05950	f	VC395_RS05950	VC395_1172	NC_012582.1	1236045..1236818		22.6915	2.06863	1.04868	1.50806e-07	1.35907e-06	0.000569744	287	37.1666	26.0617	29.4313	160	26.8048	19.3142	21.7419	217	33.6691	22.6985	30.325	87	13.948	9.64608	12.0688	115	17.0002	12.1552	13.977	119	16.273	11.6365	13.337
VC395_RS05960	f	VC395_RS05960	VC395_1174	NC_012582.1	1237075..1237587		23.9731	2.1716	1.11876	1.99628e-10	2.51383e-09	7.54194e-07	178	34.7788	24.3874	18.2536	131	33.1122	23.859	17.8012	150	35.1145	23.673	20.962	73	17.6579	12.2118	10.1267	65	14.4975	10.3658	7.90004	74	15.2678	10.9177	8.29357
VC395_RS05970	f	VC395_RS05970	VC395_1176	NC_012582.1	1238219..1238503		31.2801	2.35147	1.23357	1.23856e-10	1.58097e-09	4.6793e-07	130	45.7204	32.0598	13.3313	94	42.7678	30.8164	12.7733	109	45.9298	30.9642	15.2324	42	18.2868	12.6467	5.82632	47	18.8691	13.4915	5.71234	53	19.6831	14.075	5.93999
VC395_RS05985	f	VC395_RS05985	VC395_1179	NC_012582.1	1239794..1240693		98.7397	2.43817	1.2858	2.50471e-16	5.44629e-15	9.46281e-13	1111	123.732	86.7629	113.931	879	126.643	91.2525	119.444	1314	175.334	118.204	183.627	441	60.8037	42.0503	61.1764	430	54.6669	39.087	52.2618	513	60.3305	43.1412	57.4946
VC395_RS05995	f	VC395_RS05995	VC395_1181	NC_012582.1	1241341..1241775		51.0035	2.34223	1.22788	1.77205e-11	2.55887e-10	6.6948e-08	315	72.5827	50.896	32.3027	199	59.3195	42.7427	27.0414	319	88.0671	59.3718	44.5792	113	32.2347	22.2927	15.6756	113	29.7226	21.2518	13.7339	133	32.3612	23.1409	14.906
VC395_RS06000	f	VC395_RS06000	VC395_1182	NC_012582.1	1241775..1242317		36.0111	2.37462	1.2477	9.89661e-12	1.46158e-10	3.73894e-08	234	43.1945	30.2885	23.9963	217	51.8196	37.3386	29.4874	271	59.9352	40.4062	37.8714	83	18.9676	13.1175	11.5139	108	22.7574	16.2716	13.1262	121	23.5857	16.8656	13.5611
VC395_RS06005	f	VC395_RS06005	VC395_1183	NC_012582.1	1242314..1242913		34.0722	2.80743	1.48925	1.36047e-15	2.81113e-14	5.13984e-12	242	40.4274	28.3483	24.8167	256	55.3252	39.8646	34.787	252	50.4385	34.0039	35.2162	64	13.2362	9.1538	8.8782	98	18.6884	13.3623	11.9108	113	19.9338	14.2543	12.6645
VC395_RS06015	f	VC395_RS06015	VC395_1185	NC_012582.1	1243130..1244614		45.8744	2.23365	1.1594	1.19687e-17	2.86943e-16	4.52179e-14	910	61.4224	43.0702	93.3189	742	64.7905	46.6848	100.828	878	71.0036	47.8682	122.698	308	25.737	17.7991	42.7263	373	28.7396	20.5489	45.3341	476	33.9268	24.2604	53.3478
VC395_RS06020	f	VC395_RS06020	VC395_1186	NC_012582.1	1244629..1244982		29.3646	2.06873	1.04875	1.12807e-05	7.6709e-05	0.0426186	123	34.8268	24.421	12.6134	113	41.3913	29.8245	15.3552	148	50.2078	33.8483	20.6825	65	22.7847	15.7573	9.01692	53	17.1305	12.2484	6.44157	71	21.2284	15.18	7.95735
VC395_RS06030	f	VC395_RS06030	VC395_1188	NC_012582.1	1245452..1247203		19.1681	2.03677	1.02629	1.04563e-09	1.21073e-08	3.95038e-06	431	24.6578	17.2904	44.1983	378	27.9764	20.1584	51.3652	434	29.7487	20.0555	60.6501	150	10.6241	7.34733	20.8083	242	15.8044	11.3002	29.4125	233	14.0762	10.0656	26.1135
VC395_RS06040	f	VC395_RS06040	VC395_1190	NC_012582.1	1248527..1249603		13.2525	2.07786	1.0551	5.47852e-08	5.21365e-07	0.000206978	196	18.2412	12.7909	20.0994	167	20.1064	14.4877	22.6931	166	18.5099	12.4788	23.198	69	7.95001	5.49802	9.57181	73	7.75542	5.54515	8.87235	115	11.3017	8.08164	12.8887
VC395_RS06060	f	VC395_RS06060	VC395_1194	NC_012582.1	1251708..1252295		22.8794	2.25509	1.17319	1.38925e-10	1.76129e-09	5.24859e-07	193	32.8997	23.0697	19.7918	149	32.8581	23.6759	20.2471	159	32.4737	21.8927	22.2197	60	12.6622	8.75682	8.32331	86	16.7348	11.9654	10.4524	77	13.8604	9.9113	8.6298
VC395_RS06275	f	VC395_RS06275	VC395_1237	NC_012582.1	complement(1299272..1299859)		22.8295	2.36714	1.24315	3.00766e-11	4.24477e-10	1.13629e-07	189	32.2178	22.5916	19.3816	145	31.976	23.0403	19.7036	166	33.9034	22.8565	23.198	64	13.5063	9.34061	8.8782	78	15.178	10.8523	9.48005	70	12.6004	9.01027	7.84527
VC395_RS06280	f	VC395_RS06280	VC395_1238	NC_012582.1	complement(1299844..1300911)		27.2143	2.18139	1.12525	2.12124e-16	4.63944e-15	8.01405e-13	459	43.0778	30.2067	47.0696	289	35.0882	25.2828	39.2712	345	38.7936	26.1533	48.2126	144	16.7311	11.5708	19.976	172	18.427	13.1754	20.9047	186	18.4333	13.1813	20.846
VC395_RS06295	f	VC395_RS06295	VC395_1241	NC_012582.1	complement(1301964..1303040)		12.8465	2.04482	1.03197	1.77022e-08	1.78453e-07	6.68788e-05	187	17.4036	12.2036	19.1765	158	19.0228	13.7069	21.4701	168	18.7329	12.6291	23.4775	80	9.2174	6.37451	11.0978	83	8.81781	6.30476	10.0877	89	8.74655	6.25449	9.9747
VC395_RS06300	f	VC395_RS06300	VC395_1242	NC_012582.1	complement(1303033..1304352)		29.3342	2.77124	1.47053	7.19218e-13	1.18497e-11	2.71721e-09	418	31.7405	22.2569	42.8651	389	38.2129	27.5343	52.8599	623	56.6796	38.2114	87.0622	139	13.067	9.03678	19.2823	177	15.3425	10.97	21.5124	223	17.8811	12.7864	24.9928
VC395_RS06305	f	VC395_RS06305	VC395_1243	NC_012582.1	complement(1304364..1306115)		20.0187	2.38637	1.25482	1.63263e-15	3.35497e-14	6.16808e-12	476	27.2323	19.0957	48.8129	392	29.0126	20.905	53.2676	434	29.7487	20.0555	60.6501	173	12.2531	8.47393	23.9989	169	11.037	7.89149	20.5401	209	12.6263	9.02879	23.4237
VC395_RS06315	f	VC395_RS06315	VC395_1245	NC_012582.1	complement(1306585..1306938)		27.2136	2.15307	1.10639	7.70748e-06	5.35799e-05	0.0291188	152	43.038	30.1788	15.5873	78	28.571	20.5868	10.5992	135	45.7976	30.8752	18.8658	51	17.8773	12.3634	7.07482	50	16.1609	11.5551	6.07695	69	20.6304	14.7524	7.73319
VC395_RS06320	f	VC395_RS06320	VC395_1246	NC_012582.1	complement(1306953..1308437)		45.359	2.3005	1.20194	1.88721e-18	4.93577e-17	7.12986e-15	883	59.6	41.7923	90.5501	749	65.4017	47.1252	101.779	865	69.9523	47.1594	120.881	297	24.8178	17.1634	41.2004	358	27.5838	19.7225	43.511	455	32.43	23.1901	50.9943
VC395_RS06325	f	VC395_RS06325	VC395_1247	NC_012582.1	complement(1308440..1308640)		13.8684	2.23902	1.16287	0.000675067	0.00308649	1	34	16.9549	11.889	3.48664	31	19.9986	14.41	4.21249	38	22.7039	15.3062	5.31038	15	9.26039	6.40424	2.08083	15	8.53873	6.10522	1.82309	16	8.42532	6.02478	1.7932
VC395_RS06330	f	VC395_RS06330	VC395_1248	NC_012582.1	complement(1308654..1309253)		35.9994	2.87333	1.52273	3.34982e-16	7.15903e-15	1.26556e-12	256	42.7662	29.9882	26.2523	254	54.8929	39.5531	34.5152	285	57.0435	38.4567	39.8278	76	15.718	10.8701	10.5429	93	17.7349	12.6805	11.3031	115	20.2866	14.5065	12.8887
VC395_RS06335	f	VC395_RS06335	VC395_1249	NC_012582.1	complement(1309250..1309792)		35.814	2.63655	1.39865	1.39049e-13	2.43011e-12	5.25328e-10	232	42.8253	30.0297	23.7912	222	53.0136	38.1989	30.1668	263	58.1659	39.2134	36.7534	80	18.282	12.6434	11.0978	95	20.0181	14.313	11.5462	103	20.077	14.3567	11.5438
VC395_RS06340	f	VC395_RS06340	VC395_1250	NC_012582.1	complement(1309792..1310226)		51.1175	2.14982	1.10422	2.0671e-10	2.59428e-09	7.80951e-07	318	73.274	51.3807	32.6103	207	61.7043	44.461	28.1285	309	85.3064	57.5106	43.1817	122	34.802	24.0682	16.9241	146	38.4027	27.4581	17.7447	122	29.6847	21.227	13.6732
VC395_RS06345	f	VC395_RS06345	VC395_1251	NC_012582.1	complement(1310232..1310807)		45.8213	2.02753	1.01973	7.27116e-12	1.09654e-10	2.74704e-08	396	68.9104	48.3209	40.6091	274	61.6825	44.4454	37.2329	318	66.3005	44.6975	44.4395	146	31.4532	21.7522	20.2534	169	33.5708	24.0033	20.5401	174	31.9734	22.8636	19.5011
VC395_RS06350	f	VC395_RS06350	VC395_1252	NC_012582.1	complement(1310874..1311773)		100.508	2.43032	1.28115	7.20559e-19	1.98154e-17	2.72227e-15	1172	130.526	91.5266	120.186	918	132.262	95.3012	124.744	1275	170.13	114.696	178.177	440	60.6659	41.9549	61.0376	459	58.3537	41.7231	55.7864	510	59.9777	42.8889	57.1584
VC395_RS06365	f	VC395_RS06365	VC395_1255	NC_012582.1	complement(1313064..1313348)		31.7745	2.60528	1.38144	1.24339e-12	1.97884e-11	4.69753e-09	133	46.7755	32.7996	13.6389	98	44.5877	32.1277	13.3169	107	45.087	30.3961	14.9529	42	18.2868	12.6467	5.82632	46	18.4676	13.2044	5.5908	42	15.5979	11.1538	4.70716
VC395_RS06375	f	VC395_RS06375	VC395_1257	NC_012582.1	complement(1313980..1314492)		23.9807	2.32565	1.21764	8.7916e-11	1.14566e-09	3.32146e-07	160	31.2618	21.9212	16.4077	136	34.376	24.7696	18.4806	160	37.4555	25.2512	22.3595	57	13.7877	9.53521	7.90715	75	16.7279	11.9605	9.11543	66	13.6172	9.73742	7.39697
VC395_RS06390	f	VC395_RS06390	VC395_1260	NC_012582.1	complement(1315515..1317074)		30.185	2.38523	1.25413	5.91607e-20	1.78436e-18	2.23509e-16	629	40.4146	28.3392	64.5028	544	45.2177	32.5816	73.9223	571	43.9566	29.634	79.7954	193	15.3521	10.6171	26.7733	264	19.3632	13.8448	32.0863	286	19.4046	13.8758	32.0535
VC395_RS06395	f	VC395_RS06395	VC395_1261	NC_012582.1	complement(1317071..1318636)		19.0178	2.32853	1.21942	1.78578e-19	5.21782e-18	6.74666e-16	439	28.0986	19.7031	45.0187	321	26.5795	19.1519	43.6196	352	26.9938	18.1983	49.1908	123	9.74647	6.7404	17.0628	167	12.2018	8.72431	20.297	190	12.8417	9.18289	21.2943
VC395_RS06400	f	VC395_RS06400	VC395_1262	NC_012582.1	complement(1318637..1319218)		18.017	2.41264	1.27061	2.51052e-08	2.4774e-07	9.48476e-05	129	22.2167	15.5786	13.2287	127	28.2953	20.3882	17.2576	130	26.8246	18.0842	18.1671	43	9.16811	6.34042	5.96504	58	11.4026	8.15288	7.04927	61	11.0935	7.93276	6.83659
VC395_RS06405	f	VC395_RS06405	VC395_1263	NC_012582.1	complement(1319230..1319520)		8.72612	2.3947	1.25984	0.00115821	0.00497324	1	46	15.8444	11.1103	4.71722	27	12.0311	8.669	3.66894	23	9.49177	6.39902	3.21417	10	4.26424	2.94903	1.38722	10	3.93192	2.81134	1.21539	20	7.27444	5.20181	2.24151
VC395_RS06410	f	VC395_RS06410	VC395_1264	NC_012582.1	complement(1319529..1319828)		10.6533	2.39344	1.25908	0.000665963	0.00304859	1	33	11.0257	7.73134	3.38409	44	19.018	13.7034	5.97901	39	15.6119	10.525	5.45012	16	6.61809	4.5769	2.21955	17	6.48374	4.6359	2.06616	16	5.64496	4.0366	1.7932
VC395_RS06420	f	VC395_RS06420	VC395_1266	NC_012582.1	complement(1320055..1320651)		20.462	2.50291	1.32361	7.31866e-10	8.5805e-09	2.76499e-06	193	32.4037	22.7219	19.7918	137	29.7564	21.441	18.6165	127	25.5471	17.223	17.7478	42	8.7299	6.03737	5.82632	72	13.7993	9.86653	8.75081	69	12.2331	8.74766	7.73319
VC395_RS06430	f	VC395_RS06430	VC395_1268	NC_012582.1	complement(1320917..1321465)		74.5957	2.18126	1.12516	9.55002e-13	1.54619e-11	3.608e-09	551	100.598	70.541	56.5041	449	106.049	76.4139	61.0131	521	113.967	76.8324	72.808	196	44.3014	30.6377	27.1895	217	45.2257	32.3365	26.374	297	57.2594	40.9451	33.2864
VC395_RS06445	f	VC395_RS06445	VC395_1271	NC_012582.1	complement(1322280..1322858)		135.181	2.96129	1.56622	1.10414e-32	6.66045e-31	4.17144e-29	1019	176.404	123.697	104.497	939	210.291	151.525	127.598	932	193.308	130.322	130.244	315	67.5097	46.6879	43.6974	317	62.6439	44.7906	38.5279	357	65.2607	46.6667	40.0109
VC395_RS06455	f	VC395_RS06455	VC395_1272	NC_012582.1	complement(1323072..1323305)		88.6931	2.89688	1.5345	9.24347e-19	2.48709e-17	3.49218e-15	308	131.931	92.5118	31.5848	212	117.477	84.6483	28.808	257	131.895	88.9193	35.9149	86	45.6054	31.5395	11.9301	93	45.4742	32.5142	11.3031	90	40.7089	29.1101	10.0868
VC395_RS06460	f	VC395_RS06460	VC395_1273	NC_012582.1	complement(1323385..1323915)		115.09	3.47256	1.796	1.22453e-42	1.3878e-40	4.62626e-39	914	172.53	120.98	93.7291	656	160.193	115.427	89.1416	714	161.479	108.864	99.7792	197	46.0369	31.8379	27.3282	235	50.6374	36.2059	28.5617	228	45.4467	32.4981	25.5532
VC395_RS06465	f	VC395_RS06465	VC395_1274	NC_012582.1	complement(1323912..1324382)		144.761	3.57247	1.83692	1.45282e-42	1.5981e-40	5.48875e-39	918	195.359	136.988	94.1393	776	213.636	153.936	105.448	834	212.646	143.359	116.549	204	53.7457	37.1691	28.2993	231	56.1163	40.1234	28.0755	283	63.5957	45.4761	31.7173
VC395_RS06470	f	VC395_RS06470	VC395_1275	NC_012582.1	complement(1324379..1324576)		45.5171	3.3177	1.73018	8.45528e-14	1.50584e-12	3.1944e-10	137	69.3533	48.6315	14.0491	91	59.5951	42.9412	12.3657	110	66.7175	44.9786	15.3721	28	17.548	12.1357	3.88421	40	23.1149	16.5273	4.86156	34	18.1751	12.9966	3.81056
VC395_RS06475	f	VC395_RS06475	VC395_1276	NC_012582.1	complement(1324560..1324802)		60.2268	3.39942	1.76529	1.59967e-16	3.56116e-15	6.04354e-13	219	90.3337	63.3432	22.4581	131	69.9035	50.369	17.8012	201	99.335	66.9682	28.0891	58	29.618	20.483	8.04587	49	23.0721	16.4967	5.95542	55	23.9562	17.1306	6.16414
VC395_RS06480	f	VC395_RS06480	VC395_1277	NC_012582.1	complement(1324795..1325067)		66.0022	3.8205	1.93376	8.23146e-21	2.63125e-19	3.10985e-17	246	90.3201	63.3337	25.2269	189	89.7704	64.6841	25.6826	236	103.815	69.9888	32.9802	55	24.9997	17.2891	7.6297	63	26.4044	18.8792	7.65696	59	22.8745	16.3571	6.61244
VC395_RS06485	f	VC395_RS06485	VC395_1278	NC_012582.1	complement(1325077..1325691)		129.398	3.46306	1.79205	1.45343e-26	6.39509e-25	5.49106e-23	1172	191.014	133.941	120.186	697	146.957	105.89	94.713	1127	220.07	148.364	157.495	296	59.7243	41.3037	41.0617	305	56.7444	40.5724	37.0694	263	45.263	32.3667	29.4758
VC395_RS06490	f	VC395_RS06490	VC395_1279	NC_012582.1	complement(1325678..1325872)		25.0237	3.56916	1.83558	4.37364e-06	3.16391e-05	0.0165236	68	34.9531	24.5096	6.97328	57	37.9031	27.3111	7.74554	56	34.4878	23.2505	7.82582	18	11.4544	7.92156	2.49699	6	3.52058	2.51723	0.729235	27	14.6552	10.4796	3.02603
VC395_RS06495	f	VC395_RS06495	VC395_1280	NC_012582.1	complement(1325847..1326212)		51.593	3.27519	1.71158	9.41221e-17	2.12058e-15	3.55593e-13	279	76.4073	53.5779	28.6109	185	65.5427	47.2268	25.139	244	80.061	53.9744	34.0982	65	22.0377	15.2407	9.01692	79	24.697	17.6584	9.60159	73	21.1108	15.0959	8.1815
VC395_RS06500	f	VC395_RS06500	VC395_1281	NC_012582.1	complement(1326222..1326662)		96.4021	3.95329	1.98306	9.17245e-35	6.35277e-33	3.46535e-31	556	126.371	88.6132	57.0168	517	152.015	109.534	70.2534	496	135.069	91.0588	69.3144	125	35.1727	24.3245	17.3402	111	28.7993	20.5916	13.4908	167	40.0812	28.6613	18.7166
VC395_RS06505	f	VC395_RS06505	VC395_1282	NC_012582.1	complement(1326672..1326896)		16.909	2.78192	1.47608	3.55044e-05	0.000215213	0.134136	58	25.8379	18.1179	5.9478	43	24.7811	17.856	5.84313	41	21.8834	14.753	5.72962	12	6.61809	4.5769	1.66466	19	9.66205	6.9084	2.30924	20	9.40827	6.72767	2.24151
VC395_RS06510	f	VC395_RS06510	VC395_1283	NC_012582.1	complement(1326904..1327848)		77.5278	3.58168	1.84064	1.59096e-43	1.91942e-41	6.01065e-40	1068	113.28	79.4331	109.521	744	102.088	73.5596	101.1	929	118.058	79.5908	129.825	244	32.04	22.158	33.8481	237	28.6956	20.5174	28.8048	289	32.3689	23.1464	32.3898
VC395_RS06515	f	VC395_RS06515	VC395_1284	NC_012582.1	complement(1327875..1329878)		96.6695	3.14685	1.65391	4.04232e-49	9.44893e-47	1.52719e-45	2764	138.246	96.9399	283.443	2064	133.551	96.2299	280.47	2397	143.642	96.8388	334.973	657	40.682	28.1346	91.1403	777	44.3631	31.7197	94.4359	889	46.9533	33.5754	99.6349
VC395_RS06520	f	VC395_RS06520	VC395_1285	NC_012582.1	complement(1329890..1330114)		47.1449	2.75346	1.46125	3.7284e-09	4.05356e-08	1.40859e-05	198	88.2053	61.8507	20.3045	92	53.0199	38.2035	12.5016	115	61.3801	41.3804	16.0709	52	28.6784	19.8332	7.21354	42	21.3582	15.2712	5.10464	50	23.5207	16.8192	5.60376
cdd	cdd	VC395_RS06835	VC395_1350	NC_012582.1	complement(1394950..1395837)		188.931	2.70755	1.43699	7.03065e-22	2.36626e-20	2.65618e-18	2384	269.095	188.693	244.475	1935	282.554	203.595	262.941	1914	258.846	174.505	267.475	779	108.858	75.283	108.064	760	97.9262	70.0175	92.3697	769	91.6591	65.5437	86.1859
VC395_RS06915	Hyp	VC395_RS06915	VC395_1368	NC_012582.1	complement(1410976..1411488)		1339.78	2.2015	1.13849	8.84001e-13	1.43746e-11	3.33976e-09	8653	1690.68	1185.53	887.35	7083	1790.33	1290.03	962.485	9782	2289.93	1543.79	1367	3994	966.106	668.134	554.055	3692	823.46	588.777	448.722	4090	843.856	603.425	458.388
VC395_RS06925	cinA	VC395_RS06925	VC395_1371	NC_012582.1	1412826..1414064		248.872	2.50097	1.32249	1.57615e-20	4.91232e-19	5.95468e-17	4482	362.587	254.251	459.621	3596	376.342	271.173	488.648	3385	328.095	221.19	473.043	1259	126.092	87.2021	174.651	1566	144.617	103.401	190.33	1803	154.023	110.139	202.072
VC395_RS06975	Hyp	VC395_RS06975	VC395_1381	NC_012582.1	1426565..1426741		1419.54	3.8051	1.92793	1.408e-26	6.26895e-25	5.31943e-23	3696	2093.01	1467.64	379.018	3309	2424.14	1746.71	449.649	2283	1548.98	1044.27	319.042	609	426.951	295.268	84.4816	762	492.583	352.199	92.6128	1109	663.163	474.215	124.291
ompV	ompV	VC395_RS07250	VC395_1437	NC_012582.1	complement(1491211..1491984)		1707.38	2.18914	1.13037	6.46642e-11	8.51564e-10	2.44302e-07	22244	2880.61	2019.92	2281.08	14389	2410.59	1736.95	1955.27	13052	2025.11	1365.26	1823.97	5147	825.177	570.671	714.002	8450	1249.15	893.145	1027.01	9165	1253.3	896.208	1027.17
carS	carS	VC395_RS07255	VC395_1438	NC_012582.1	complement(1492197..1493519)		97.7923	2.00032	1.00023	8.83039e-09	9.17379e-08	3.33612e-05	2256	170.919	119.851	231.349	1549	151.819	109.393	210.488	1048	95.1292	64.1328	146.455	488	45.7714	31.6543	67.6963	830	71.7821	51.3245	100.877	1119	89.5226	64.0159	125.412
carR	carR	VC395_RS07260	VC395_1439	NC_012582.1	complement(1493545..1494249)		326.105	2.45673	1.29674	2.48145e-08	2.45519e-07	9.37492e-05	3797	539.838	378.542	389.376	2991	550.125	396.393	406.437	1771	301.677	203.38	247.491	713	125.497	86.7907	98.9087	1142	185.343	132.521	138.798	1667	250.27	178.963	186.829
VC395_RS07565	Hyp	VC395_RS07565	VC395_1503	NC_012582.1	1566866..1567348		532.196	2.16675	1.11554	1.08075e-09	1.24753e-08	4.08306e-06	4249	881.762	618.304	435.727	2514	674.92	486.314	341.619	2935	729.749	491.971	410.157	1379	354.284	245.013	191.298	1515	358.892	256.609	184.132	1544	338.347	241.945	173.044
tseL	tseL	VC395_RS07715	VC395_1537	NC_012582.1	1604451..1606376		60.6385	3.52877	1.81916	3.82583e-43	4.47144e-41	1.4454e-39	1875	97.5791	68.4238	192.278	1304	87.7921	63.2586	177.196	1195	74.5116	50.2332	166.997	386	24.8694	17.199	53.5467	427	25.367	18.1375	51.8972	421	23.136	16.5441	47.1837
tsiV1	tsiV1	VC395_RS07720	VC395_1538	NC_012582.1	1606373..1607116		22.3324	2.61888	1.38895	1.07e-10	1.37519e-09	4.04246e-07	274	36.9139	25.8845	28.0982	200	34.8571	25.1163	27.1773	147	23.7278	15.9964	20.5428	74	12.3422	8.53555	10.2654	96	14.7637	10.5561	11.6678	64	9.10478	6.51065	7.17282
VC395_RS07725	Hyp	VC395_RS07725	VC395_1539	NC_012582.1	1607261..1607998		9.74703	2.09702	1.06834	1.4221e-05	9.38037e-05	0.0537271	108	14.6683	10.2856	11.0752	96	16.8674	12.1538	13.0451	62	10.089	6.80165	8.6643	40	6.7257	4.65132	5.54888	40	6.20157	4.43414	4.86156	47	6.74068	4.82013	5.26754
VC395_RS07910	CTXφ rstB2	VC395_RS07910	VC395_1576	NC_012582.1	complement(1650626..1650982)		49.1181	6.24283	2.6422	8.456e-06	5.85656e-05	0.0319468	218	61.2069	42.9191	22.3555	237	86.0824	62.0267	32.2051	187	62.9051	42.4084	26.1326	16	5.56142	3.84613	2.21955	0	0	0	0	95	28.1655	20.1406	10.6472
VC395_RS07915	CTXφ rstA2	VC395_RS07915	VC395_1577	NC_012582.1	complement(1650984..1652063)		30.9793	4.15657	2.05539	5.76055e-42	5.98457e-40	2.17634e-38	458	42.5063	29.806	46.9671	436	52.3476	37.7191	59.2466	339	37.6954	25.4129	47.3741	91	10.4557	7.23087	12.6237	98	10.3825	7.4235	11.9108	110	10.7803	7.70879	12.3283
VC395_RS07930	CTXφ rstA2	VC395_RS07930	VC395_1580	NC_012582.1	complement(1653130..1654209)		31.3432	4.26763	2.09344	4.30918e-39	3.74799e-37	1.62801e-35	431	40.0005	28.0489	44.1983	436	52.3476	37.7191	59.2466	377	41.9208	28.2616	52.6845	85	9.76628	6.7541	11.7914	99	10.4884	7.49925	12.0324	112	10.9763	7.84895	12.5524
VC395_RS08540	catalase	VC395_RS08540	VC395_1701	NC_012582.1	complement(1781556..1783067)		6.1248	2.57888	1.36675	9.7404e-13	1.56348e-11	3.67992e-09	139	9.21457	6.46138	14.2542	107	9.17627	6.61196	14.5399	99	7.86314	5.30105	13.8349	47	3.85727	2.66759	6.51993	41	3.10263	2.21839	4.9831	46	3.22009	2.30263	5.15546
VC395_RS08840	Hyp	VC395_RS08840	VC395_1759	NC_012582.1	complement(1851634..1852035)		20.8631	2.09306	1.06562	1.44843e-06	1.11693e-05	0.00547216	143	35.6551	25.0019	14.6644	95	30.643	22.0798	12.9092	77	23.0026	15.5076	10.7605	48	14.8166	10.2468	6.65865	40	11.385	8.1403	4.86156	62	16.3241	11.673	6.94867
VC395_RS08855	Hyp	VC395_RS08855	VC395_1761	NC_012582.1	1854402..1855592		239.231	8.93257	3.15907	7.79084e-86	5.82755e-83	2.94338e-82	3914	329.398	230.978	401.374	3187	346.98	250.016	433.071	3482	351.099	236.699	486.598	338	35.2159	24.3544	46.888	392	37.6593	26.9265	47.6433	473	42.0351	30.0585	53.0116
VC395_RS09455	Hyp	VC395_RS09455	VC395_1887	NC_012582.1	complement(2007332..2008402)		40.3494	2.10488	1.07374	1.19462e-12	1.90934e-11	4.51326e-09	534	49.9763	35.044	54.7607	472	57.1461	41.1766	64.1385	593	66.4933	44.8275	82.8698	243	28.1547	19.4711	33.7094	235	25.1059	17.9508	28.5617	298	29.4503	21.0593	33.3984
VC395_RS09460	Neu5Ac mutarotase	VC395_RS09460	VC395_1888	NC_012582.1	complement(2008417..2009571)		77.8507	2.61367	1.38608	3.23223e-15	6.46446e-14	1.22114e-11	993	86.1746	60.4268	101.83	1031	115.747	83.4017	140.099	1280	133.088	89.7236	178.876	339	36.421	25.1878	47.0267	378	37.4462	26.7742	45.9418	605	55.4416	39.6452	67.8055
VC395_RS09495	ManNAc-6-P mutarotase	VC395_RS09495	VC395_1895	NC_012582.1	2014695..2015417		258.279	2.07338	1.05199	9.30944e-09	9.64468e-08	3.51711e-05	2310	320.247	224.562	236.886	1857	333.049	239.978	252.342	2771	460.268	310.297	387.238	955	163.908	113.354	132.479	1074	169.967	121.527	130.533	1423	208.319	148.965	159.483
VC395_RS09500	N-acetylmannosamine kinase	VC395_RS09500	VC395_1896	NC_012582.1	2015405..2016268		284.294	2.27947	1.1887	6.35614e-08	6.01822e-07	0.000240135	3182	369.146	258.85	326.308	2664	399.811	288.084	362.002	3265	453.818	305.949	456.273	1029	147.787	102.205	142.745	1240	164.212	117.412	150.708	1859	227.734	162.848	208.348
VC395_RS09510	neuraminidase	VC395_RS09510	VC395_1898	NC_012582.1	2017831..2020176		525.302	2.04016	1.02868	7.47289e-10	8.73394e-09	2.82326e-06	16138	689.499	483.486	1654.92	13268	733.35	528.416	1802.94	16343	836.597	564.005	2283.88	6970	368.671	254.963	966.892	6975	340.184	243.233	847.735	8918	402.348	287.711	999.487
VC395_RS09680	fructose phosphotransferase	VC395_RS09680	VC395_1935	NC_012582.1	2045620..2046060		6.42514	2.94242	1.557	3.97844e-05	0.00023618	0.150305	38	8.63688	6.0563	3.89683	26	7.64485	5.5085	3.53305	42	11.4373	7.71063	5.86936	14	3.93934	2.72434	1.94211	10	2.59453	1.8551	1.21539	12	2.88008	2.05949	1.3449
VC395_RS09685	fructose phosphotransferase	VC395_RS09685	VC395_1936	NC_012582.1	2046072..2047475		168.493	2.41001	1.26904	2.01688e-07	1.77904e-06	0.000761979	2975	212.389	148.93	305.081	2143	197.92	142.611	291.205	3710	317.336	213.937	518.46	977	86.3499	59.7173	135.531	1222	99.5869	71.205	148.521	1591	119.94	85.767	178.312
VC395_RS09705	transcriptional regulator	VC395_RS09705	VC395_1940	NC_012582.1	complement(2050711..2051550)		116.048	3.68631	1.88218	1.63607e-48	3.59936e-46	6.18107e-45	1378	164.43	115.301	141.311	1031	159.152	114.677	140.099	1226	175.276	118.165	171.329	279	41.2154	28.5035	38.7034	313	42.6347	30.484	38.0417	408	51.4095	36.7619	45.7267
VC395_RS09710	fructose phosphotransferase	VC395_RS09710	VC395_1941	NC_012582.1	2051922..2053823		959.114	7.18257	2.8445	9.68385e-32	5.659e-30	3.65856e-28	20842	1098.35	770.178	2137.31	14158	965.218	695.488	1923.88	33164	2093.96	1411.68	4634.56	2570	167.671	115.957	356.515	3262	196.233	140.307	396.461	4083	227.212	162.475	457.603
manA_2	manA	VC395_RS09715	VC395_1942	NC_012582.1	2053885..2055105		152.85	4.63483	2.21252	1.60039e-27	7.57655e-26	6.04629e-24	2647	217.295	152.37	271.445	1471	156.218	112.563	199.889	2920	287.197	193.618	408.06	380	38.6191	26.708	52.7143	550	51.5401	36.8513	66.8465	625	54.1785	38.742	70.0471
VC395_RS10225	lipid transporter	VC395_RS10225	VC395_2050	NC_012582.1	2171358..2172116		19.5757	3.17514	1.66682	2.8172e-17	6.54429e-16	1.06434e-13	241	31.8264	22.3171	24.7141	158	26.9929	19.4497	21.4701	159	25.1575	16.9603	22.2197	40	6.53962	4.52263	5.54888	69	10.4017	7.43727	8.3862	67	9.34319	6.68114	7.50904
VC395_RS10230	phosphatidate cytidylyltransferase	VC395_RS10230	VC395_2051	NC_012582.1	2172119..2173042		14.3352	3.98492	1.99455	9.60044e-20	2.84965e-18	3.62704e-16	218	23.6481	16.5824	22.3555	140	19.6467	14.1564	19.0241	140	18.1957	12.2669	19.5645	35	4.70035	3.25064	4.85527	39	4.82937	3.45302	4.74002	51	5.84199	4.17749	5.71584
VC395_RS10235	Hyp	VC395_RS10235	VC395_2052	NC_012582.1	2173050..2173721		10.2426	2.46911	1.30399	1.67316e-06	1.27967e-05	0.00632118	117	17.4513	12.2371	11.9981	81	15.6297	11.262	11.0068	60	10.7225	7.22871	8.3848	37	6.83229	4.72504	5.13271	30	5.10799	3.65223	3.64617	37	5.82767	4.16725	4.14679
VC395_RS10275	FAD monooxygenase	VC395_RS10275	VC395_2060	NC_012582.1	2180112..2181575		15.0366	2.04775	1.03404	1.815e-11	2.61081e-10	6.85708e-08	331	22.662	15.8909	33.9435	262	23.2057	16.7209	35.6023	226	18.5387	12.4982	31.5828	131	11.1036	7.67897	18.1726	123	9.61307	6.87338	14.9493	147	10.6277	7.59965	16.4751
VC395_RS10280	DNABP lysR	VC395_RS10280	VC395_2062	NC_012582.1	complement(2181696..2182586)		14.7687	3.08919	1.62723	1.81528e-18	4.78109e-17	6.85813e-15	180	20.2492	14.199	18.4587	145	21.102	15.2051	19.7036	164	22.1044	14.902	22.9185	58	8.07764	5.58628	8.04587	44	5.65032	4.04	5.34772	57	6.7711	4.84189	6.38829
VC395_RS10285	pvcA (metabolite biosynthesis)	VC395_RS10285	VC395_2064	NC_012582.1	2182945..2184771		11.6687	2.25491	1.17307	1.55476e-11	2.2538e-10	5.87388e-08	304	16.6781	11.6949	31.1747	247	17.5304	12.6316	33.564	241	15.8413	10.6797	33.679	76	5.1619	3.56983	10.5429	131	8.2041	5.86596	15.9216	149	8.63197	6.17256	16.6992
VC395_RS10290	biotin sulfoxide reductase	VC395_RS10290	VC395_2065	NC_012582.1	complement(2184861..2187308)		307.324	2.43226	1.2823	4.16477e-19	1.17114e-17	1.57345e-15	10297	421.61	295.639	1055.94	7746	410.299	295.641	1052.58	9999	490.521	330.692	1397.33	3631	184.056	127.288	503.699	3762	175.835	125.723	457.23	4286	185.312	132.513	480.355
VC395_RS10295	cytochrome c-type protein	VC395_RS10295	VC395_2066	NC_012582.1	complement(2187331..2188425)		199.581	2.51739	1.33193	3.00717e-17	6.94248e-16	1.13611e-13	3090	282.85	198.338	316.874	2457	290.954	209.647	333.874	2580	282.955	190.759	360.547	995	112.757	77.9797	138.028	1039	108.567	77.6261	126.279	1223	118.216	84.5337	137.068
VC395_RS10300	chitinase	VC395_RS10300	VC395_2067	NC_012582.1	complement(2188692..2191232)		38.3572	3.52806	1.81888	3.71014e-51	1.06738e-48	1.40169e-47	1381	54.4755	38.1989	141.619	1095	55.8783	40.2631	148.796	1149	54.3035	36.6095	160.569	283	13.8203	9.55772	39.2583	354	15.9403	11.3974	43.0248	400	16.6616	11.9144	44.8301
yfbR	yfbR	VC395_RS10420	VC395_2093	NC_012582.1	2215129..2215713		64.3545	2.73022	1.44902	4.67309e-24	1.7834e-22	1.76549e-20	525	89.953	63.0762	53.8378	469	103.956	74.9058	63.7308	398	81.7033	55.0815	55.6192	150	31.8178	22.0043	20.8083	178	34.8147	24.8926	21.634	185	33.4717	23.935	20.7339
VC395_RS10425	Deoxyguanosinetriphosphate triphosphohydrolase-like protein	VC395_RS10425	VC395_2094	NC_012582.1	2215770..2217095		73.8385	2.23309	1.15904	4.16716e-23	1.4843e-21	1.57435e-19	1538	116.259	81.522	157.719	1148	112.262	80.8903	155.998	968	87.6686	59.1032	135.275	444	41.5502	28.7351	61.5925	553	47.7177	34.1183	67.2111	643	51.3251	36.7016	72.0644
VC395_RS10545	Hyp	VC395_RS10545	VC395_2120	NC_012582.1	2242359..2242715		943.669	2.41016	1.26913	4.76167e-11	6.54729e-10	1.79896e-07	5061	1420.95	996.392	518.996	3874	1407.1	1013.89	526.425	3619	1217.4	820.728	505.743	1430	497.052	343.748	198.372	1820	583.312	417.07	221.201	1990	589.993	421.893	223.03
VC395_RS10760	Hyp	VC395_RS10760	VC395_2161	NC_012582.1	2288401..2288904		86.3006	2.19143	1.13187	7.98861e-19	2.18083e-17	3.0181e-15	655	130.264	91.3425	67.1691	455	117.062	84.3488	61.8284	518	123.427	83.2105	72.3888	239	58.8439	40.6949	33.1545	243	55.1663	39.4441	29.534	263	55.2316	39.495	29.4758
fliN	fliN	VC395_RS11130	VC395_2239	NC_012582.1	complement(2363098..2363508)		690.969	2.05923	1.04211	6.55325e-10	7.70729e-09	2.47582e-06	4063	990.871	694.812	416.653	3823	1206.14	869.082	519.495	2584	755.028	509.014	361.106	1272	384.043	265.594	176.454	1697	472.431	337.79	206.252	2204	567.587	405.87	247.014
VC395_RS11145	fliK	VC395_RS11145	VC395_2242	NC_012582.1	complement(2365174..2367183)		381.229	2.82924	1.50042	6.96248e-21	2.2448e-19	2.63042e-17	11782	587.537	411.989	1208.22	9813	633.053	456.146	1333.46	6841	408.73	275.551	956.007	2428	149.895	103.663	336.817	3308	188.307	134.64	402.051	4436	233.592	167.037	497.166
fliJ	fliJ	VC395_RS11150	VC395_2243	NC_012582.1	complement(2367362..2367805)		43.668	2.16007	1.11108	1.5348e-09	1.75004e-08	5.79846e-06	333	75.175	52.7137	34.1486	223	65.1262	46.9267	30.3027	172	46.522	31.3635	24.0364	81	22.6379	15.6558	11.2365	115	29.6355	21.1895	13.977	140	33.3739	23.8651	15.6905
fliI	fliI	VC395_RS11155	VC395_2244	NC_012582.1	complement(2367820..2369139)		210.166	2.28284	1.19083	1.83849e-10	2.32296e-09	6.94583e-07	3750	284.754	199.673	384.556	3890	382.129	275.343	528.599	2535	230.63	155.483	354.258	1059	99.5534	68.8485	146.906	1513	131.148	93.7716	183.889	2000	160.368	114.676	224.151
VC395_RS11185	flrB	VC395_RS11185	VC395_2250	NC_012582.1	complement(2374656..2375711)		216.894	2.36186	1.23992	1.12639e-11	1.65204e-10	4.25551e-08	3605	342.179	239.941	369.686	2554	313.611	225.972	347.055	2410	274.073	184.77	336.79	914	107.403	74.2771	126.792	1303	141.182	100.945	158.365	1432	143.53	102.635	160.492
mlp24	mlp24	VC395_RS11290	VC395_2275	NC_012582.1	complement(2393252..2395123)		575.357	2.55677	1.35432	1.56306e-20	4.91232e-19	5.90522e-17	15794	845.665	592.992	1619.65	12472	863.902	622.484	1694.78	11806	757.372	510.594	1649.85	4080	270.451	187.037	565.985	5139	314.102	224.584	624.589	6696	378.592	270.724	750.456
VC395_RS11480	flaA	VC395_RS11480	VC395_2304	NC_012582.1	complement(2419417..2420556)		3428.72	3.709	1.89103	1.14004e-31	6.55962e-30	4.30708e-28	57431	5049.56	3540.82	5889.45	45290	5151.47	3711.9	6154.31	42713	4499.54	3033.43	5969	10308	1122.03	775.965	1429.95	12379	1242.45	888.356	1504.53	17145	1591.82	1138.28	1921.53
flgL	flgL	VC395_RS11490	VC395_2306	NC_012582.1	complement(2420964..2422157)		255.631	2.6454	1.40349	3.75589e-19	1.06417e-17	1.41897e-15	5230	439.045	307.865	536.327	3367	365.656	263.474	457.53	2884	290.07	195.555	403.03	1092	113.489	78.4858	151.484	1514	145.084	103.736	184.01	1717	152.205	108.839	192.433
flgK	flgK	VC395_RS11495	VC395_2307	NC_012582.1	complement(2422170..2424044)		272.469	3.30189	1.72329	1.43647e-47	2.79991e-45	5.42698e-44	7638	408.31	286.313	783.263	5737	396.751	285.879	779.582	5679	363.733	245.216	793.622	1661	109.927	76.0223	230.417	1891	115.395	82.5081	229.83	2254	127.237	90.985	252.618
flgJ	flgJ	VC395_RS11500	VC395_2308	NC_012582.1	complement(2424224..2425162)		303.028	2.581	1.36793	1.72042e-15	3.51605e-14	6.49975e-12	4536	484.194	339.523	465.159	3550	490.226	353.233	482.398	2509	320.884	216.329	350.625	1059	139.947	96.7839	146.906	1345	163.891	117.183	163.47	1717	193.538	138.396	192.433
VC395_RS11505	flgP	VC395_RS11505	VC395_2309	NC_012582.1	complement(2425173..2426258)		329.492	2.90396	1.53802	7.54012e-14	1.34928e-12	2.84866e-10	5298	488.983	342.882	543.3	4459	532.404	383.624	605.919	3514	388.584	261.97	491.07	1158	132.316	91.5064	160.64	1463	154.139	110.21	177.812	2017	196.58	140.57	226.056
flgH	flgH	VC395_RS11510	VC395_2310	NC_012582.1	complement(2426349..2427125)		349.454	2.90176	1.53693	8.12303e-11	1.06224e-09	3.06888e-07	4260	549.542	385.346	436.855	3623	604.618	435.658	492.317	2182	337.246	227.359	304.927	814	129.998	89.9034	112.92	1075	158.302	113.186	130.655	1620	220.677	157.802	181.562
flgG	flgG	VC395_RS11515	VC395_2311	NC_012582.1	complement(2427149..2427937)		474.702	3.08301	1.62434	4.01376e-14	7.32266e-13	1.5164e-10	5381	683.594	479.345	551.812	5090	836.517	602.753	691.663	3333	507.307	342.009	465.776	1136	178.663	123.559	157.588	1441	208.971	149.415	175.138	1976	265.077	189.552	221.461
flgF	flgF	VC395_RS11520	VC395_2312	NC_012582.1	complement(2427957..2428706)		953.651	3.52093	1.81595	1.51682e-24	5.90927e-23	5.73054e-21	9629	1286.86	902.365	987.437	9632	1665.29	1199.92	1308.86	7028	1125.34	758.664	982.14	1727	285.736	197.608	239.573	2300	350.885	250.884	279.54	3674	518.49	370.762	411.765
flgE	flgE	VC395_RS11525	VC395_2313	NC_012582.1	complement(2428889..2430193)		1829.61	2.69388	1.42969	2.53698e-18	6.58909e-17	9.5847e-15	35696	2741.71	1922.52	3660.56	29924	2973.33	2142.43	4066.27	22951	2112.05	1423.87	3207.33	8617	819.369	566.654	1195.37	10883	954.193	682.251	1322.71	13745	1114.8	797.171	1540.47
flgD	flgD	VC395_RS11530	VC395_2314	NC_012582.1	complement(2430222..2430929)		1771.74	2.84946	1.51069	5.93758e-21	1.931e-19	2.24322e-17	17652	2499.04	1752.36	1810.18	15923	2916.26	2101.31	2163.72	12781	2167.92	1461.54	1786.1	4168	730.514	505.204	578.193	5525	892.888	638.418	671.503	6882	1028.83	735.697	771.302
flgC	flgC	VC395_RS11535	VC395_2315	NC_012582.1	complement(2430947..2431363)		1425.03	3.264	1.70664	3.20033e-33	2.02868e-31	1.20908e-29	8396	2018.13	1415.14	860.995	7599	2362.95	1702.62	1032.6	5961	1716.7	1157.34	833.03	1810	538.613	372.49	251.087	2234	612.978	438.282	271.518	2787	707.397	505.846	312.354
flgB	flgB	VC395_RS11540	VC395_2316	NC_012582.1	complement(2431368..2431763)		1487.79	3.36758	1.75171	4.3495e-28	2.16895e-26	1.64324e-24	8322	2106.42	1477.05	853.406	7263	2378.24	1713.64	986.945	6225	1887.8	1272.69	869.923	1618	507.011	350.636	224.452	1936	559.382	399.96	235.3	3076	822.155	587.907	344.744
flgP	flgP	VC395_RS11570	VC395_2322	NC_012582.1	complement(2435664..2436101)		1392.37	3.99802	1.99929	3.07831e-44	3.96996e-42	1.16299e-40	8703	1991.62	1396.55	892.477	6971	2063.74	1487.03	947.266	6998	1918.72	1293.54	977.948	1455	412.214	285.077	201.84	1835	479.358	342.743	223.024	2493	602.435	430.79	279.404
VC395_RS11575	flgO	VC395_RS11575	VC395_2323	NC_012582.1	complement(2436109..2436744)		1427.78	3.79131	1.9227	5.84328e-47	9.99031e-45	2.20759e-43	12859	2026.57	1421.06	1318.67	10737	2189.07	1577.34	1459.02	10094	1905.98	1284.95	1410.6	2448	477.627	330.314	339.591	2896	521.002	372.518	351.977	3680	612.425	437.933	412.437
VC395_RS11580	flgT	VC395_RS11580	VC395_2324	NC_012582.1	2436905..2438038		117.26	2.24424	1.16622	5.70584e-29	2.96387e-27	2.15567e-25	1967	173.861	121.914	201.712	1517	173.463	124.989	206.14	1469	155.568	104.879	205.288	587	64.2331	44.422	81.4298	757	76.3802	54.6121	92.0051	880	82.1357	58.7336	98.6262
VC395_RS11730	decarboxylase	VC395_RS11730	VC395_2356	NC_012582.1	complement(2478759..2479283)		109.726	3.50671	1.81012	1.42108e-30	7.70267e-29	5.36884e-27	735	140.327	98.3989	75.3729	607	149.921	108.026	82.4832	796	182.082	122.753	111.238	186	43.963	30.4037	25.8023	203	44.242	31.6332	24.6724	233	46.9742	33.5903	26.1135
dinB	dinB	VC395_RS11950	VC395_2403	NC_012582.1	complement(2527094..2528176)		43.8321	2.0975	1.06867	7.42289e-16	1.55093e-14	2.80437e-12	688	63.6754	44.6501	70.5532	537	64.2954	46.3281	72.9711	542	60.1012	40.5182	75.7427	270	30.9364	21.3948	37.4549	243	25.673	18.3563	29.534	334	32.6423	23.3419	37.4331
VC395_RS12160	lacZ	VC395_RS12160	VC395_2453	NC_012582.1	complement(2572152..2575226)		26.3202	4.97334	2.31422	1.3968e-55	4.74911e-53	5.27709e-52	1025	33.4111	23.4283	105.112	897	37.8252	27.255	121.89	1074	41.9442	28.2773	150.088	194	7.82872	5.41414	26.912	185	6.88374	4.9219	22.4847	235	8.08882	5.78416	26.3377
VC395_RS13465	motX	VC395_RS13465	VC395_2714	NC_012582.1	complement(2855807..2856442)		1058.72	2.01928	1.01384	1.25108e-11	1.82775e-10	4.72657e-08	9325	1469.62	1030.51	956.262	8033	1637.78	1180.1	1091.58	7585	1432.22	965.556	1059.98	2997	584.741	404.392	415.75	4039	726.633	519.545	490.896	5639	938.442	671.061	631.993
xds_2	xds	VC395_RS13560	VC395_2734	NC_012582.1	complement(2875755..2878364)		336.186	4.5665	2.19109	9.08868e-46	1.30737e-43	3.4337e-42	11344	435.65	305.484	1163.31	8942	444.251	320.105	1215.1	12346	568.065	382.97	1725.31	2108	100.222	69.3111	292.426	2400	105.213	75.2276	291.694	2805	113.751	81.341	314.371
VC395_RS13765	Hyp	VC395_RS13765	VC395_2780	NC_012582.1	2921006..2921365		579.975	2.85667	1.51433	7.08612e-22	2.36626e-20	2.67714e-18	3315	922.982	647.207	339.947	2375	855.451	616.395	322.731	2118	706.539	476.324	295.984	959	330.56	228.607	133.034	836	265.706	189.981	101.607	905	266.078	190.267	101.428
glnG	glnG	VC395_RS14160	VC395_2861	NC_012582.1	3007754..3009154		78.1138	2.18675	1.12879	8.45433e-17	1.91631e-15	3.19405e-13	1750	125.202	87.7935	179.459	1298	120.135	86.5635	176.381	1038	88.9758	59.9844	145.057	532	47.1203	32.5871	73.8001	613	50.0634	35.7955	74.5035	721	54.4703	38.9506	80.8063
VC395_RS14165	GGDEF c-di-GMP	VC395_RS14165	VC395_2862	NC_012582.1	3009213..3011744		40.1456	2.7605	1.46493	1.36249e-33	8.78572e-32	5.14749e-30	1601	63.3782	44.4416	164.18	1160	59.4057	42.8048	157.629	1038	49.2318	33.1904	145.057	373	18.2801	12.6421	51.7433	445	20.1092	14.3781	54.0849	562	23.4928	16.7993	62.9863
vasW	vasW	VC395_RS14315	VC395_A0016	NC_012583.1	22511..23398		33.8044	3.03162	1.60009	1.44966e-18	3.8452e-17	5.47682e-15	484	54.6317	38.3085	49.6333	345	50.3779	36.2998	46.8809	294	39.76	26.8048	41.0855	73	10.201	7.05476	10.1267	125	16.1063	11.516	15.1924	177	21.0971	15.0861	19.8373
vasX	vasX	VC395_RS14320	VC395_A0017	NC_012583.1	23395..26652		34.6199	2.48634	1.31402	3.57014e-20	1.09445e-18	1.3488e-16	1626	50.0244	35.0778	166.743	1395	55.521	40.0057	189.562	1158	42.6845	28.7764	161.827	471	17.9392	12.4063	65.338	494	17.349	12.4046	60.0403	738	23.9755	17.1444	82.7116
tsiV2	tsiV2	VC395_RS14325	VC395_A0018	NC_012583.1	26653..27381		89.3485	2.10537	1.07408	2.05828e-16	4.55228e-15	7.77617e-13	918	126.22	88.507	94.1393	809	143.898	103.686	109.932	683	112.514	75.8529	95.447	333	56.6827	39.2003	46.1944	344	53.992	38.6044	41.8094	481	69.8361	49.9384	53.9082
VC395_RS14355	chitinase	VC395_RS14355	VC395_A0024	NC_012583.1	33035..35581		54.1784	2.83104	1.50133	3.01923e-27	1.39407e-25	1.14067e-23	1728	68.0028	47.6845	177.203	1494	76.0599	54.805	203.015	1889	89.0667	60.0457	263.982	469	22.8496	15.8022	65.0606	627	28.1667	20.1393	76.205	767	31.8734	22.7921	85.9617
VC395_RS14395	histidine phosphatase	VC395_RS14395	VC395_A0031	NC_012583.1	43282..44034		120.739	2.19983	1.13739	5.11837e-18	1.29343e-16	1.93372e-14	1206	160.533	112.568	123.673	1142	196.655	141.7	155.183	1004	160.122	107.949	140.306	411	67.73	46.8403	57.0147	549	83.421	59.6463	66.725	591	83.072	59.4032	66.2365
VC395_RS20060	Hyp	VC395_RS20060	VC395_A0087	NC_012583.1	101827..102183		6.44598	4.86569	2.28264	2.38438e-05	0.000150381	0.0900819	26	7.2999	5.11879	2.66625	37	13.439	9.68349	5.02781	20	6.72782	4.53566	2.79493	5	1.73794	1.20192	0.69361	8	2.56401	1.83328	0.972313	4	1.18592	0.848026	0.448301
VC395_RS14665	Hyp	VC395_RS14665	VC395_A0088	NC_012583.1	102461..103150		12.0679	10.537	3.3974	5.65905e-22	1.92408e-20	2.13799e-18	122	17.7224	12.4272	12.5109	108	20.2959	14.6242	14.6758	78	13.5756	9.15218	10.9002	9	1.61856	1.11935	1.2485	11	1.82407	1.30422	1.33693	9	1.38056	0.987213	1.00868
VC395_RS14670	Hyp	VC395_RS14670	VC395_A0089	NC_012583.1	103193..104416		27.9115	3.28261	1.71484	4.95977e-37	3.86449e-35	1.8738e-33	529	43.3198	30.3764	54.248	355	37.6081	27.0985	48.2398	397	38.9513	26.2596	55.4795	123	12.4698	8.62375	17.0628	128	11.9654	8.55529	15.557	140	12.1062	8.65693	15.6905
VC395_RS14715	Hyp	VC395_RS14715	VC395_A0098	NC_012583.1	115173..115457		21.8857	3.69675	1.88626	4.86742e-10	5.81603e-09	1.83891e-06	82	28.8391	20.2223	8.40895	84	38.218	27.538	11.4145	63	26.5466	17.8968	8.80404	21	9.14342	6.32335	2.91316	22	8.83234	6.31516	2.67386	19	7.0562	5.04575	2.12943
VC395_RS14720	Hyp	VC395_RS14720	VC395_A0099	NC_012583.1	115525..116445		21.9122	3.25439	1.70239	1.44818e-17	3.44981e-16	5.47124e-14	318	34.6082	24.2678	32.6103	245	34.4938	24.8545	33.2922	189	24.6442	16.6143	26.4121	64	8.62292	5.96339	8.8782	86	10.6841	7.63915	10.4524	81	9.30867	6.65645	9.0781
tssC	tssC	VC395_RS14730	VC395_A0101	NC_012583.1	117428..118903		65.0813	3.24571	1.69854	3.49881e-28	1.76832e-26	1.32185e-24	1595	108.314	75.9515	163.564	1005	88.2904	63.6177	136.566	1015	82.5833	55.6748	141.843	238	20.009	13.8377	33.0158	381	29.535	21.1176	46.3064	505	36.2132	25.8954	56.598
tssE	tssE	VC395_RS14735	VC395_A0102	NC_012583.1	118906..119331		33.3325	3.22195	1.68793	6.16938e-18	1.51799e-16	2.33079e-14	237	55.7636	39.1022	24.3039	165	50.2237	36.1887	22.4213	130	36.6477	24.7066	18.1671	37	10.7777	7.45358	5.13271	54	14.5038	10.3703	6.56311	74	18.3859	13.1474	8.29357
tssF	tssF	VC395_RS14740	VC395_A0103	NC_012583.1	119337..121106		18.7768	3.52247	1.81659	6.47471e-31	3.56109e-29	2.44615e-27	524	29.6736	20.8075	53.7353	387	28.3512	20.4285	52.5881	330	22.39	15.0945	46.1164	93	6.51994	4.50902	12.9011	97	6.27042	4.48337	11.7893	164	9.80693	7.01274	18.3803
tssG	tssG	VC395_RS14745	VC395_A0104	NC_012583.1	121070..122086		12.3285	2.98089	1.57574	1.83013e-09	2.05546e-08	6.91422e-06	204	20.1058	14.0985	20.9198	172	21.9301	15.8018	23.3725	89	10.5095	7.08513	12.4375	40	4.8806	3.37529	5.54888	43	4.83777	3.45903	5.22618	73	7.59739	5.43274	8.1815
tagH	tagH	VC395_RS14750	VC395_A0105	NC_012583.1	122089..123576		19.6014	4.13586	2.04819	5.20861e-27	2.37563e-25	1.96781e-23	487	32.8048	23.0032	49.941	344	29.9771	21.6	46.745	261	21.0644	14.2009	36.4739	54	4.50324	3.11432	7.49098	80	6.15156	4.39839	9.72313	132	9.3893	6.71411	14.7939
tssJ	tssJ	VC395_RS14755	VC395_A0106	NC_012583.1	123579..124055		10.6588	2.76661	1.46812	1.81993e-06	1.38063e-05	0.00687568	84	17.6511	12.3772	8.61405	55	14.9513	10.7731	7.47377	52	13.0917	8.826	7.26683	22	5.72319	3.95801	3.05188	25	5.9968	4.28773	3.03848	22	4.88165	3.49077	2.46566
icmH	vipB	VC395_RS14765	VC395_A0108	NC_012583.1	125401..126174		5.44345	2.47738	1.30882	0.000188334	0.000974232	0.711526	61	7.89952	5.53925	6.25544	53	8.8791	6.39784	7.20199	42	6.5166	4.39326	5.86936	17	2.72547	1.88487	2.35827	21	3.10439	2.21965	2.55232	25	3.4187	2.44465	2.80188
VC395_RS14800	Hyp	VC395_RS14800	VC395_A0114	NC_012583.1	136080..137342		9.38629	2.36841	1.24392	2.77488e-09	3.03451e-08	1.04835e-05	183	14.5231	10.1838	18.7663	139	14.2707	10.2828	18.8882	120	11.4101	7.69231	16.7696	60	5.89498	4.07681	8.32331	55	4.98262	3.56259	6.68465	72	6.03381	4.31466	8.06942
glpT	glpT	VC395_RS14880	VC395_A0130	NC_012583.1	complement(151346..152704)		36.386	2.78775	1.4791	6.78311e-18	1.64733e-16	2.56266e-14	548	40.4178	28.3415	56.1964	549	52.3826	37.7443	74.6018	723	63.8898	43.0723	101.037	211	19.2662	13.324	29.2703	210	17.6806	12.6417	25.5232	252	19.6265	14.0345	28.243
VC395_RS14925	ToxR-activated tagA-like protein	VC395_RS14925	VC395_A0141	NC_012583.1	164107..167850		29.0954	2.55626	1.35404	4.84983e-18	1.24235e-16	1.83227e-14	1499	40.1308	28.1403	153.72	1215	42.0799	30.3207	165.102	1333	42.757	28.8253	186.282	363	12.0311	8.32038	50.3561	527	16.1055	11.5155	64.0511	739	20.8916	14.9392	82.8236
VC395_RS15190	K139fHyp	VC395_RS15190	VC395_A0196	NC_012583.1	218937..219470		29.1725	2.19216	1.13235	1.20019e-09	1.38115e-08	4.53434e-06	244	45.7995	32.1152	25.0218	178	43.2228	31.1442	24.1878	160	35.9825	24.2581	22.3595	80	18.5901	12.8565	11.0978	95	20.3554	14.5542	11.5462	91	18.0369	12.8979	10.1989
VC395_RS15195	K139fHyp	VC395_RS15195	VC395_A0197	NC_012583.1	219467..219877		75.0903	2.51596	1.33111	1.07967e-20	3.42202e-19	4.07901e-17	412	100.477	70.4559	42.2499	363	114.525	82.5207	49.3269	367	107.235	72.2941	51.287	113	34.117	23.5944	15.6756	164	45.6562	32.6444	19.9324	184	47.3847	33.8839	20.6219
VC395_RS15205	K139fHyp	VC395_RS15205	VC395_A0198	NC_012583.1	220127..220354		29.0124	2.00398	1.00287	0.000121395	0.000652322	0.458629	106	46.5997	32.6763	10.8701	59	33.5545	24.1777	8.01731	85	44.771	30.183	11.8785	33	17.9603	12.4209	4.57782	42	21.0772	15.0703	5.10464	50	23.2112	16.5979	5.60376
VC395_RS15210	K139fDNA methyltransferase	VC395_RS15210	VC395_A0199	NC_012583.1	220351..220968		35.607	2.81198	1.49159	1.54485e-17	3.6568e-16	5.83645e-14	338	54.8202	38.4406	34.6613	214	44.9013	32.3537	29.0797	275	53.4388	36.0266	38.4304	98	19.6776	13.6085	13.5947	99	18.3293	13.1055	12.0324	97	16.6129	11.8796	10.8713
VC395_RS15215	K139fHyp	VC395_RS15215	VC395_A0201	NC_012583.1	221072..221656		37.2315	2.55385	1.35267	3.34744e-16	7.15903e-15	1.26466e-12	302	51.7444	36.2838	30.9696	233	51.6457	37.2133	31.6616	276	56.6586	38.1973	38.5701	91	19.3028	13.3493	12.6237	110	21.5147	15.3831	13.3693	119	21.5305	15.396	13.337
VC395_RS15220	K139fphage replication gene A protein	VC395_RS15220	VC395_A0202	NC_012583.1	221653..224214		9.33591	2.54125	1.34554	7.43909e-20	2.22578e-18	2.81049e-16	347	13.5757	9.51947	35.5842	286	14.4751	10.43	38.8636	255	11.9529	8.05824	35.6354	97	4.69815	3.24912	13.456	111	4.95726	3.54446	13.4908	143	5.90771	4.22449	16.0268
VC395_RS15300	K139fputative phage tail protein	VC395_RS15300	VC395_A0219	NC_012583.1	236290..236748		106.239	2.12061	1.08448	4.68159e-14	8.49959e-13	1.7687e-10	657	143.471	100.604	67.3742	497	140.403	101.168	67.5357	663	173.466	116.944	92.6521	263	71.1012	49.1718	36.4839	275	68.5517	49.0147	33.4233	332	76.5575	54.7448	37.209
VC395_RS15305	K139fRNAP-binding zinc-finger domain containing protein	VC395_RS15305	VC395_A0220	NC_012583.1	236763..236972		150.072	2.08885	1.06271	8.19433e-12	1.22587e-10	3.09582e-08	435	207.626	145.59	44.6085	358	221.054	159.28	48.6474	377	215.593	145.345	52.6845	158	93.3624	64.567	21.9181	155	84.4521	60.3835	18.8386	257	129.532	92.6256	28.8033
VC395_RS21020	K139fHyp	VC395_RS21020	VC395_A0224	NC_012583.1	238136..238297		12.8278	2.45979	1.29854	0.00387495	0.0144202	1	35	21.6553	15.185	3.58919	17	13.6072	9.80465	2.31007	27	20.0153	13.4936	3.77316	13	9.95778	6.88654	1.80338	8	5.65032	4.04	0.972313	11	7.18687	5.13919	1.23283
VC395_RS15340	K139fHyp	VC395_RS15340	VC395_A0228	NC_012583.1	240579..240911		9.9804	2.29517	1.1986	0.000899262	0.00398488	1	52	15.652	10.9754	5.33251	39	15.1864	10.9426	5.29958	33	11.901	8.02322	4.61164	19	7.08017	4.89646	2.63572	15	5.15401	3.68513	1.82309	20	6.35694	4.54572	2.24151
VC395_RS15345	K139fHyp	VC395_RS15345	VC395_A0229	NC_012583.1	240908..242107		18.8794	2.26647	1.18045	1.95029e-12	3.07767e-11	7.36818e-09	321	26.8124	18.8012	32.918	239	25.8256	18.6087	32.4769	285	28.5217	19.2284	39.8278	88	9.09988	6.29324	12.2075	137	13.0628	9.33997	16.6509	153	13.495	9.65	17.1475
VC395_RS15475	hemolysin	VC395_RS15475	VC395_A0255	NC_012583.1	complement(270239..271495)		34.6512	4.55205	2.18652	3.61038e-44	4.50094e-42	1.364e-40	653	52.0703	36.5124	66.964	455	46.9364	33.8201	61.8284	522	49.871	33.6213	72.9478	107	10.5629	7.30502	14.8432	138	12.5615	8.98152	16.7724	114	9.59913	6.86415	12.7766
VC395_RS15485	hylB	VC395_RS15485	VC395_A0257	NC_012583.1	274978..276624		109.069	4.1006	2.03584	5.1256e-46	7.66789e-44	1.93645e-42	2758	167.847	117.696	282.828	1987	156.437	112.72	270.007	1969	143.57	96.7901	275.161	423	31.8699	22.0404	58.6794	547	38.0007	27.1706	66.4819	679	43.6354	31.2028	76.0991
prtV	prtV	VC395_RS15500	VC395_A0260	NC_012583.1	complement(278850..281606)		72.7131	4.8626	2.28173	1.38681e-75	8.64442e-73	5.23935e-72	3038	110.449	77.4485	311.541	2272	106.858	76.9963	308.734	2169	94.479	63.6945	303.111	374	16.8333	11.6415	51.882	511	21.2071	15.1632	62.1065	673	25.8369	18.4755	75.4267
VC395_RS15505	Hyp	VC395_RS15505	VC395_A0261	NC_012583.1	complement(281691..281963)		20.5488	4.25638	2.08963	1.25507e-08	1.27901e-07	4.74167e-05	88	32.3096	22.656	9.02424	68	32.2983	23.2726	9.24029	53	23.3145	15.7178	7.40658	8	3.63631	2.51478	1.10978	18	7.54411	5.39406	2.1877	23	8.91718	6.3765	2.57773
VC395_RS20120	Hyp	VC395_RS20120	VC395_A0343	NC_012583.1	354276..354401		29.6133	2.3469	1.23076	0.000907413	0.00401149	1	43	34.2066	23.9861	4.40957	45	46.3101	33.3688	6.1149	49	46.7023	31.4851	6.84759	20	19.6967	13.6217	2.77444	13	11.8051	8.44071	1.58001	26	21.8406	15.6178	2.91396
VC395_RS16110	glyoxalase/ bleomycin resistance protein	VC395_RS16110	VC395_A0392	NC_012583.1	385015..385401		6.73548	259.378	8.01891	0.00075676	0.00340998	1	37	9.58303	6.71975	3.79428	29	9.71675	7.00141	3.94071	31	9.61974	6.48529	4.33215	0	0	0	0	0	0	0	0	0	0	0	0
VC395_RS16115	Hyp	VC395_RS16115	VC395_A0393	NC_012583.1	385658..385861		22.5193	461.638	8.85062	0.000193605	0.00100012	0.73144	87	42.7466	29.9745	8.92169	37	23.5183	16.9461	5.02781	52	30.6116	20.6373	7.26683	0	0	0	0	0	0	0	0	0	0	0	0
VC395_RS16120	Hyp	VC395_RS16120	VC395_A0394	NC_012583.1	386056..386307		6.17645	154.469	7.27118	0.00246068	0.00968729	1	27	10.7393	7.53053	2.7688	21	10.8057	7.78605	2.85362	10	4.76554	3.21276	1.39747	0	0	0	0	0	0	0	0	0	0	0	0
VC395_RS16125	lipocalin-like protein	VC395_RS16125	VC395_A0395	NC_012583.1	386456..386971		12.8741	3.88611	1.95833	2.93928e-10	3.56913e-09	1.11046e-06	101	19.6193	13.7573	10.3574	68	17.0881	12.3128	9.24029	80	18.6188	12.5522	11.1797	29	6.97401	4.82304	4.02294	17	3.76962	2.69529	2.06616	18	3.6922	2.64022	2.01736
VC395_RS16130	Hyp	VC395_RS16130	VC395_A0396	NC_012583.1	387274..387456		7.7872	142.179	7.15156	0.00292164	0.0112649	1	19	10.4067	7.29734	1.94842	15	10.6286	7.65841	2.0383	19	12.4685	8.40585	2.65519	0	0	0	0	0	0	0	0	0	0	0	0
VC395_RS16135	Hyp	VC395_RS16135	VC395_A0397	NC_012583.1	387665..388123		9.54483	432.78	8.75749	0.000217675	0.00111065	0.822376	57	12.4473	8.7282	5.84525	51	14.4076	10.3814	6.93022	54	14.1284	9.52489	7.54632	0	0	0	0	0	0	0	0	0	0	0	0
VC395_RS16140	Hyp	VC395_RS16140	VC395_A0398	NC_012583.1	388274..388636		23.0571	834.423	9.70464	3.96643e-05	0.000235842	0.149852	128	35.344	24.7837	13.1262	91	32.5064	23.4225	12.3657	94	31.0981	20.9653	13.1362	0	0	0	0	0	0	0	0	0	0	0	0
VC395_RS20270	Hyp	VC395_RS20270	VC395_A0417	NC_012583.1	399739..400017		21.491	2.15111	1.10508	6.12609e-05	0.000350866	0.231444	81	29.1	20.4053	8.3064	77	35.7866	25.786	10.4633	63	27.1174	18.2816	8.80404	27	12.0086	8.30486	3.74549	43	17.6345	12.6087	5.22618	33	12.5191	8.95214	3.69848
VC395_RS16525	Hyp	VC395_RS16525	VC395_A0479	NC_012583.1	complement(437195..437671)		1.48849	7.8422	2.97126	0.00173938	0.00710958	1	7	1.47093	1.03144	0.717837	8	2.17473	1.567	1.08709	11	2.76941	1.86704	1.53721	1	0.260145	0.17991	0.138722	2	0.479744	0.343019	0.243078	0	0	0	0
VC395_RS16530	Hyp	VC395_RS16530	VC395_A0480	NC_012583.1	complement(438125..438424)		3.2268	4.94875	2.30706	0.00173048	0.00708096	1	15	5.01166	3.51425	1.53822	12	5.18673	3.7373	1.63064	9	3.60275	2.42885	1.25772	3	1.24089	0.858169	0.416166	3	1.14419	0.8181	0.364617	1	0.35281	0.252288	0.112075
VC395_RS16555	Hyp	VC395_RS16555	VC395_A0484	NC_012583.1	complement(441627..441863)		5.07057	3.02557	1.59721	0.00804895	0.0271934	1	24	10.1502	7.11746	2.46116	11	6.01836	4.33653	1.49475	11	5.57387	3.75771	1.53721	5	2.61792	1.81048	0.69361	4	1.93112	1.38076	0.486156	6	2.67957	1.91611	0.672452
VC395_RS16750	Hyp	VC395_RS16750	VC395_A0520	NC_012583.1	complement(466753..467160)		4.76784	2.29514	1.19858	0.0152961	0.0467	1	21	5.15907	3.61761	2.15351	25	7.94536	5.72503	3.39717	25	7.35855	4.96088	3.49367	16	4.86624	3.36537	2.21955	6	1.68263	1.20309	0.729235	9	2.33477	1.66955	1.00868
VC395_RS16940	Hyp	VC395_RS16940	VC395_A0559	NC_012583.1	505111..505611		4.22188	2.11891	1.08332	0.0117102	0.0374005	1	31	6.20206	4.34897	3.17899	16	4.14111	2.98387	2.17419	33	7.91022	5.3328	4.61164	8	1.98147	1.37033	1.10978	12	2.74057	1.95952	1.45847	18	3.80274	2.71927	2.01736
VC395_RS17050	Hyp	VC395_RS17050	VC395_A0579	NC_012583.1	complement(525078..525743)		118.547	2.116	1.08134	2.26732e-23	8.23278e-22	8.56592e-20	1285	193.393	135.61	131.774	883	171.918	123.875	119.988	791	142.631	96.1571	110.54	447	83.2851	57.5978	62.0087	443	76.1075	54.4171	53.8418	500	79.4617	56.8216	56.0376
VC395_RS17055	Hyp	VC395_RS17055	VC395_A0580	NC_012583.1	complement(525987..526505)		143.214	2.36869	1.24409	3.73153e-22	1.28036e-20	1.40977e-18	1097	211.861	148.56	112.495	908	226.857	163.462	123.385	754	174.468	117.62	105.369	299	71.4888	49.4398	41.4779	403	88.8456	63.5249	48.9803	474	96.6659	69.1239	53.1237
VC395_RS17205	chitodextrinase	VC395_RS17205	VC395_A0612	NC_012583.1	561448..564603		26.5993	3.64188	1.86468	3.38431e-34	2.26024e-32	1.27859e-30	994	31.569	22.1366	101.933	972	39.9359	28.7758	132.082	1126	42.8464	28.8855	157.355	230	9.04326	6.25408	31.906	281	10.1875	7.28409	34.1525	367	12.3081	8.80129	41.1316
VC395_RS17220	Hyp	VC395_RS17220	VC395_A0617	NC_012583.1	568697..569353		119.493	3.57667	1.83862	1.03297e-37	8.21977e-36	3.90254e-34	1212	184.905	129.658	124.288	934	184.338	132.825	126.918	779	142.392	95.9955	108.863	213	40.2298	27.8219	29.5478	248	43.1901	30.8811	30.1417	363	58.4795	41.8175	40.6833
glpD	glpD	VC395_RS17400	VC395_A0655	NC_012583.1	complement(608955..610493)		20.1702	3.20762	1.6815	1.80152e-22	6.2969e-21	6.80614e-19	404	26.3121	18.4504	41.4295	315	26.5403	19.1236	42.8043	436	34.022	22.9365	60.9296	114	9.1918	6.3568	15.8143	116	8.62417	6.16631	14.0985	136	9.35325	6.68833	15.2422
VC395_RS17850	φ rstB2	VC395_RS17850	VC395_A0752	NC_012583.1	complement(700854..701210)		46.3476	5.7814	2.53142	3.70724e-05	0.000223992	0.14006	213	59.8031	41.9347	21.8428	235	85.3559	61.5032	31.9334	157	52.8134	35.6049	21.9402	14	4.86624	3.36537	1.94211	0	0	0	0	99	29.3514	20.9886	11.0955
VC395_RS17855	φ rstA2	VC395_RS17855	VC395_A0753	NC_012583.1	complement(701212..702291)		30.2018	3.88569	1.95817	2.33115e-36	1.7437e-34	8.8071e-33	453	42.0423	29.4806	46.4543	405	48.6256	35.0372	55.0341	348	38.6962	26.0876	48.6319	98	11.26	7.78709	13.5947	104	11.0181	7.878	12.6401	110	10.7803	7.70879	12.3283
focA_2	focA	VC395_RS18000	VC395_A0784	NC_012583.1	733301..734752		44.8548	4.23843	2.08353	3.03206e-41	2.90767e-39	1.14551e-37	899	62.059	43.5166	92.1908	629	56.1718	40.4746	85.4727	907	75.0159	50.5731	126.75	164	14.0156	9.69281	22.7504	195	15.3662	10.9869	23.7001	225	16.4013	11.7283	25.2169
cra	cra	VC395_RS18100	VC395_A0805	NC_012583.1	complement(760860..761840)		14.2008	2.34671	1.23064	1.03299e-10	1.3322e-09	3.90262e-07	190	19.4132	13.6128	19.4842	164	21.6775	15.6197	22.2854	162	19.8316	13.3698	22.639	55	6.95709	4.81134	7.6297	73	8.51436	6.0878	8.87235	93	10.0341	7.17515	10.423
gbpA	gbpA	VC395_RS18235	VC395_A0835	NC_012583.1	794302..795759		58.9746	3.72608	1.89766	2.12799e-46	3.31612e-44	8.03956e-43	1240	85.2464	59.7759	127.16	1056	93.9162	67.6713	143.496	891	73.3893	49.4765	124.514	212	18.0432	12.4782	29.409	283	22.2089	15.8794	34.3956	373	27.0778	19.3628	41.8041
VC395_RS18495	Hyp	VC395_RS18495	VC395_A0892	NC_012583.1	859327..859509		107.283	2.06753	1.04791	2.85469e-10	3.50051e-09	1.0785e-06	325	178.01	124.823	33.3282	197	139.588	100.58	26.7697	218	143.06	96.446	30.4648	108	73.233	50.646	14.982	124	77.5298	55.4341	15.0708	126	72.8755	52.1119	14.1215
pbpG	pbpG	VC395_RS18500	VC395_A0894	NC_012583.1	860040..860990		24.2588	2.0735	1.05207	9.59911e-13	1.54744e-11	3.62654e-09	334	35.2029	24.6847	34.2511	285	38.8596	28.0003	38.7277	236	29.8019	20.0914	32.9802	116	15.136	10.4677	16.0917	154	18.5284	13.2479	18.717	144	16.0267	11.4604	16.1388
VC395_RS18525	D-serine dehydratase	VC395_RS18525	VC395_A0899	NC_012583.1	complement(866758..868083)		60.0445	2.19549	1.13454	1.62786e-26	6.99791e-25	6.15004e-23	1110	83.9057	58.8358	113.829	900	88.0102	63.4158	122.298	948	85.8573	57.882	132.48	378	35.3739	24.4636	52.4369	490	42.2815	30.2314	59.5542	493	39.3519	28.1398	55.2531
tdh	tdh	VC395_RS18575	VC395_A0910	NC_012583.1	complement(876716..877747)		149.42	4.18899	2.0666	9.56223e-53	2.98023e-50	3.61261e-49	1871	181.721	127.426	191.868	2062	259.085	186.684	280.198	1710	198.989	134.151	238.967	379	45.5715	31.5161	52.5756	416	46.1224	32.9777	50.5603	592	60.7162	43.417	66.3486
VC395_RS18580	co-A ligase	VC395_RS18580	VC395_A0911	NC_012583.1	complement(877750..878943)		107.454	3.99667	1.9988	1.23905e-47	2.57448e-45	4.68115e-44	1791	150.35	105.427	183.664	1443	156.71	112.917	196.084	1534	154.288	104.016	214.371	317	32.945	22.7839	43.9748	399	38.2355	27.3385	48.4941	496	43.9683	31.4409	55.5893
VC395_RS18670	permease	VC395_RS18670	VC395_A0929	NC_012583.1	complement(896986..898338)		28.0079	2.3807	1.25139	2.59174e-16	5.60294e-15	9.79158e-13	599	44.3753	31.1165	61.4264	462	44.277	31.9038	62.7796	351	31.1546	21.0033	49.0511	163	14.9494	10.3386	22.6117	208	17.5899	12.5768	25.2801	222	17.3667	12.4186	24.8807
VC395_RS19095	NADH-dependent flavin oxidoreductase	VC395_RS19095	VC395_A1022	NC_012583.1	complement(991359..992402)		24.0103	2.02753	1.01973	9.84534e-09	1.01717e-07	3.71957e-05	354	33.9872	23.8322	36.3021	315	39.1241	28.1909	42.8043	258	29.6778	20.0077	36.0547	101	12.0048	8.30221	14.0109	152	16.6587	11.911	18.4739	214	21.6958	15.5142	23.9841
speF	speF	VC395_RS19395	VC395_A1085	NC_012583.1	complement(1052075..1054237)		514.988	2.07208	1.05108	2.32934e-09	2.57743e-08	8.80023e-06	15615	723.598	507.397	1601.29	10212	612.193	441.116	1387.67	15935	884.724	596.451	2226.86	5574	319.775	221.148	773.236	7367	389.702	278.638	895.378	7570	370.426	264.885	848.41
VC395_RS19415	MCP	VC395_RS19415	VC395_A1091	NC_012583.1	complement(1057515..1059404)		400.064	2.65886	1.41081	6.17469e-25	2.45674e-23	2.3328e-21	10468	555.155	389.282	1073.47	8610	590.711	425.637	1169.98	8994	571.483	385.274	1256.88	2938	192.896	133.402	407.565	3403	206.015	147.301	413.598	4414	247.191	176.762	494.7
VC395_RS11465	Trna	VC395_RS11465	VC395_tRNALEU9	NC_012582.1	2416753..2416837		15.7297	137.046	7.09852	0.00450409	0.016308	1	0	0	0	0	23	35.0867	25.2818	3.12539	23	32.4954	21.9072	3.21417	0	0	0	0	0	0	0	0	0	0	0	0
VC395_RS20295	Hyp	VC395_RS20295	VC_A0325	NC_012583.1	402196..402456		11.6211	2.45478	1.29559	0.000341802	0.00166885	1	42	16.1295	11.3102	4.30702	32	15.898	11.4553	4.34837	39	17.9447	12.0977	5.45012	15	7.13157	4.932	2.08083	13	5.69903	4.07483	1.58001	18	7.29952	5.21975	2.01736
VC395_RS17110	Hyp	VC395_RS17110	VC_A0721	NC_012583.1	complement(537232..537393)		155.319	2.28958	1.19508	2.68967e-14	4.97988e-13	1.01616e-10	332	205.416	144.041	34.046	319	255.335	183.981	43.3478	276	204.6	137.935	38.5701	107	81.9602	56.6815	14.8432	127	89.6988	64.135	15.4355	178	116.297	83.1615	19.9494
VC395_RS20925	Hyp	VC395_RS20925	VC_A0424	NC_012583.1	422137..422334		11.9533	2.05106	1.03637	0.0093753	0.0307846	1	28	14.1744	9.93928	2.87135	35	22.9212	16.5159	4.75603	23	13.95	9.40463	3.21417	13	8.14727	5.63444	1.80338	11	6.35661	4.545	1.33693	18	9.62209	6.88057	2.01736

## Sheet: CEDB vs WT (Down)
Name	gene	locus_tag	old_locus_tag	Chromosome	Region	Identifier	BCDE_E2 vs. WT_E2 - Max group means	BCDE_E2 vs. WT_E2 - Fold change	BCDE_E2 vs. WT_E2 - Log fold change	BCDE_E2 vs. WT_E2 - P-value	BCDE_E2 vs. WT_E2 - FDR p-value	BCDE_E2 vs. WT_E2 - Bonferroni	2530_1_S97 (GE) - Total counts	2530_1_S97 (GE) - RPKM	2530_1_S97 (GE) - TPM	2530_1_S97 (GE) - CPM	2530_2_S98 (GE) - Total counts	2530_2_S98 (GE) - RPKM	2530_2_S98 (GE) - TPM	2530_2_S98 (GE) - CPM	2530_3_S99 (GE) - Total counts	2530_3_S99 (GE) - RPKM	2530_3_S99 (GE) - TPM	2530_3_S99 (GE) - CPM	598_1_S94 (GE) - Total counts	598_1_S94 (GE) - RPKM	598_1_S94 (GE) - TPM	598_1_S94 (GE) - CPM	598_2_S95 (GE) - Total counts	598_2_S95 (GE) - RPKM	598_2_S95 (GE) - TPM	598_2_S95 (GE) - CPM	598_3_S96 (GE) - Total counts	598_3_S96 (GE) - RPKM	598_3_S96 (GE) - TPM	598_3_S96 (GE) - CPM
rhtB	rhtB	VC395_RS00215	VC395_0044	NC_012582.1	complement(45261..45878)		48.1364	-2.08571	-1.06054	2.16774e-11	3.08264e-10	8.18971e-08	226	36.6549	25.7029	23.1759	116	24.339	17.5375	15.7629	189	36.727	24.7601	26.4121	369	74.0921	51.2402	51.1884	343	63.5044	45.4059	41.6879	390	66.7942	47.7632	43.7094
VC395_RS00425	yhjA cytochrome peroxidase	VC395_RS00425	VC395_0091	NC_012582.1	complement(89051..90052)		264.868	-3.21864	-1.68645	2.95727e-15	5.98226e-14	1.11726e-11	1114	111.437	78.1411	114.239	854	110.516	79.6321	116.047	1063	127.403	85.8904	148.551	3294	407.934	282.117	456.95	3136	358.102	256.044	381.147	3395	358.62	256.442	380.496
VC395_RS00770	Hyp	VC395_RS00770	VC395_0155	NC_012582.1	complement(154819..155004)		582.861	-2.18739	-1.12921	5.64738e-17	1.28788e-15	2.13358e-13	683	368.061	258.089	70.0404	631	439.896	316.967	85.7445	513	331.22	223.297	71.6901	1287	858.618	593.797	178.535	1346	828	592.023	163.592	1383	786.994	562.764	155
VC395_RS00840	abc transporter	VC395_RS00840	VC395_0170	NC_012582.1	169575..170321		224.103	-5.96917	-2.57753	2.01617e-102	2.51349e-99	7.61709e-99	346	46.4267	32.555	35.4817	313	54.3323	39.1491	42.5325	363	58.3577	39.3428	50.7281	1742	289.375	200.124	241.654	2179	333.76	238.64	264.834	2305	326.597	233.543	258.334
VC395_RS00845	permease	VC395_RS00845	VC395_0171	NC_012582.1	170399..171070		32.3893	-2.23348	-1.15929	5.38168e-13	8.94555e-12	2.0332e-09	155	23.1193	16.2116	15.895	92	17.7522	12.7914	12.5016	113	20.194	13.6141	15.7914	257	47.4568	32.8198	35.6515	276	46.9935	33.6005	33.5448	273	42.9987	30.7476	30.5966
VC395_RS01115	abc transporter, periplasmic	VC395_RS01115	VC395_0214	NC_012582.1	218358..219914		482.498	-2.12467	-1.08724	1.84475e-14	3.50222e-13	6.96948e-11	4713	303.404	212.751	483.31	4484	373.432	269.076	609.316	3737	288.235	194.318	522.234	7646	609.368	421.423	1060.67	8999	661.308	472.837	1093.73	11381	773.667	553.234	1275.53
cas2e	cas2e	VC395_RS01665	VC395_0328	NC_012582.1	343163..343405		82.7766	-2.06093	-1.0433	8.21689e-09	8.58412e-08	3.10434e-05	146	60.2225	42.2288	14.972	88	46.9581	33.8357	11.958	127	62.7639	42.3132	17.7478	240	122.557	84.7574	33.2933	274	129.016	92.2466	33.3017	229	99.7451	71.3258	25.6652
acs	acs acetyl coA synthase	VC395_RS01725	VC395_0342	NC_012582.1	complement(354549..356498)		238.099	-3.86644	-1.95101	2.66049e-32	1.5794e-30	1.00513e-28	1572	80.8035	56.6605	161.206	1737	115.505	83.2269	236.035	1083	66.697	44.9648	151.346	4769	303.478	209.877	661.565	6217	364.791	260.827	755.609	6276	340.652	243.593	703.384
VC395_RS01735	Hyp	VC395_RS01735	VC395_0344	NC_012582.1	complement(357339..359162)		62.4748	-3.68063	-1.87995	9.78405e-46	1.35527e-43	3.69641e-42	435	23.9043	16.762	44.6085	421	29.9289	21.5653	57.2083	285	18.7643	12.6502	39.8278	1228	83.5425	57.7758	170.351	1563	98.0465	70.1036	189.966	1435	83.2702	59.5449	160.828
VC395_RS02220	cysJ	VC395_RS02220	VC395_0428	NC_012582.1	446330..448153		36.0116	-3.20505	-1.68035	3.99551e-36	2.93004e-34	1.5095e-32	264	14.5075	10.1728	27.0727	229	16.2796	11.7303	31.118	257	16.9208	11.4074	35.9149	651	44.2884	30.6287	90.308	883	55.3903	39.6043	107.319	911	52.8635	37.8017	102.101
cysP	cysP	VC395_RS02910	VC395_0555	NC_012582.1	592161..593162		70.6141	-2.83277	-1.50221	4.19945e-35	2.96339e-33	1.58655e-31	346	34.6115	24.27	35.4817	273	35.3288	25.4562	37.0971	303	36.3151	24.4824	42.3433	750	92.8812	64.2342	104.041	929	106.083	75.8498	112.91	950	100.35	71.7585	106.472
cysT	cysT	VC395_RS02915	VC395_0556	NC_012582.1	593239..594090		31.3883	-2.15773	-1.10951	4.35245e-13	7.26703e-12	1.64435e-09	172	20.2349	14.189	17.6383	136	20.6982	14.9141	18.4806	150	21.1429	14.2538	20.962	278	40.4892	28.0013	38.5647	356	47.8089	34.1835	43.2679	360	44.7224	31.9801	40.3471
hapR	hapR	VC395_RS03165	VC395_0600	NC_012582.1	complement(634768..635379)		2618.64	-2.03468	-1.0248	1.88205e-09	2.10744e-08	7.11038e-06	11081	1814.84	1272.59	1136.34	8038	1703.06	1227.14	1092.26	9990	1960.32	1321.58	1396.07	21307	4320.21	2987.74	2955.75	19097	3570.36	2552.82	2321.03	18722	3237.9	2315.36	2098.27
VC395_RS04175	citS citrate symporter	VC395_RS04175	VC395_0812	NC_012582.1	complement(873699..875045)		7.01417	-2.15446	-1.10733	9.84025e-06	6.74039e-05	0.0371765	60	4.46473	3.13073	6.15289	46	4.42817	3.19072	6.25079	56	4.99267	3.36589	7.82582	143	13.1735	9.11048	19.8372	128	10.8728	7.77407	15.557	74	5.81469	4.15797	8.29357
treB	treB	VC395_RS04735	VC395_0926	NC_012582.1	991961..993385		110.179	-2.24033	-1.16371	3.09257e-15	6.21839e-14	1.16837e-11	955	67.1739	47.1032	97.9335	767	69.7934	50.2897	104.225	857	72.2235	48.6906	119.763	1920	167.194	115.627	266.346	1919	154.084	110.171	233.234	1972	146.472	104.739	221.012
treC	treC	VC395_RS04740	VC395_0927	NC_012582.1	993465..995153		55.7369	-2.39407	-1.25947	9.05108e-18	2.18394e-16	3.4195e-14	597	35.4288	24.8432	61.2213	349	26.7935	19.3061	47.4244	512	36.4043	24.5425	71.5503	1108	81.4037	56.2967	153.704	1250	84.6795	60.5462	151.924	1124	70.4367	50.3679	125.973
vpsU	vpsU	VC395_RS04775	VC395_0932	NC_012582.1	1000805..1001305		11.2571	-17.2678	-4.11001	3.50667e-11	4.91197e-10	1.32482e-07	5	1.00033	0.701446	0.512741	3	0.776457	0.559476	0.40766	4	0.958815	0.6464	0.558987	113	27.9882	19.3559	15.6756	67	15.3015	10.9407	8.14312	23	4.85906	3.47462	2.57773
vpsA	vpsA	VC395_RS04780	VC395_0933	NC_012582.1	1001618..1002736		6.22579	-3.45605	-1.78912	3.10782e-05	0.000191172	0.117413	32	2.86637	2.00994	3.28154	22	2.54933	1.83692	2.98951	22	2.36105	1.59174	3.07443	131	14.527	10.0465	18.1726	94	9.6116	6.87233	11.4247	26	2.45927	1.75857	2.91396
vpsB	vpsB	VC395_RS04785	VC395_0934	NC_012582.1	1002756..1003997		13.7899	-2.07192	-1.05097	2.39106e-05	0.000150548	0.0903344	135	10.8949	7.63967	13.844	98	10.2315	7.3723	13.3169	78	7.54198	5.08454	10.9002	259	25.8769	17.8958	35.929	225	20.7281	14.8206	27.3463	142	12.1012	8.65335	15.9147
vpsC	vpsC	VC395_RS04790	VC395_0935	NC_012582.1	1003994..1004548		11.4182	-2.49692	-1.32015	1.73275e-05	0.000112901	0.0654635	37	6.68222	4.68566	3.79428	28	6.54183	4.71371	3.80483	29	6.27505	4.23042	4.05266	98	21.9113	15.1532	13.5947	75	15.462	11.0554	9.11543	59	11.2518	8.04593	6.61244
VC395_RS04840	Hyp	VC395_RS04840	VC395_0944	NC_012582.1	1013298..1014089		17.9483	-2.2914	-1.19623	8.54931e-05	0.000470212	0.322993	84	10.6308	7.45446	8.61405	70	11.4606	8.25793	9.51207	76	11.5239	7.76904	10.6208	236	36.9761	25.5717	32.7384	196	28.3158	20.2459	23.8217	84	11.2258	8.02734	9.41432
VC395_RS04845	Hyp	VC395_RS04845	VC395_0945	NC_012582.1	complement(1014295..1015521)		4.21525	-2.85703	-1.51452	0.000985544	0.00432114	1	24	1.96055	1.37477	2.46116	26	2.74766	1.97983	3.53305	17	1.66386	1.12172	2.37569	88	8.89964	6.15475	12.2075	77	7.18033	5.13396	9.35851	22	1.89776	1.35705	2.46566
vpsL	vpsL	VC395_RS04865	VC395_0949	NC_012582.1	1021400..1022797		2.53051	-3.01467	-1.592	0.00124917	0.00531501	1	12	0.860372	0.603304	1.23058	20	1.85506	1.33666	2.71773	11	0.944926	0.637037	1.53721	75	6.65715	4.60391	10.4041	27	2.20981	1.58002	3.28156	26	1.96847	1.40761	2.91396
cysK	cysK	VC395_RS05030	VC395_0983	NC_012582.1	complement(1054313..1055281)		213.604	-3.08644	-1.62595	4.07083e-26	1.71066e-24	1.53796e-22	837	86.5792	60.7105	85.8328	755	101.032	72.7983	102.594	849	105.22	70.9354	118.645	2159	276.48	191.206	299.501	2623	309.722	221.453	318.797	2921	319.058	228.152	327.372
VC395_RS05325	inosine monophosphate dehydrogenase	VC395_RS05325	VC395_1045	NC_012582.1	1119265..1119681		54.393	-2.35421	-1.23524	6.36852e-15	1.24703e-13	2.40603e-11	144	34.6129	24.2711	14.7669	99	30.7846	22.1818	13.4528	113	32.5428	21.9392	15.7914	283	84.214	58.2402	39.2583	274	75.1818	53.7552	33.3017	282	71.5773	51.1835	31.6052
VC395_RS05385	long-chain fatty acid transport	VC395_RS05385	VC395_1057	NC_012582.1	complement(1133675..1134961)		1177.84	-2.23606	-1.16096	1.14472e-14	2.20683e-13	4.32476e-11	10001	778.891	546.169	1025.58	7119	717.256	516.819	967.377	7950	741.824	500.112	1110.99	17051	1644.01	1136.96	2365.35	20208	1796.56	1284.55	2456.06	18909	1555.08	1112.01	2119.23
VC395_RS21360	Hyp	VC395_RS21360	VC395_1065	NC_012582.1	1143608..1143739		70.5245	-2.01341	-1.00964	1.16858e-05	7.91754e-05	0.0441489	97	73.6563	51.6488	9.94718	51	50.0991	36.0989	6.93022	29	26.3838	17.787	4.05266	116	109.048	75.4148	16.0917	117	101.417	72.5134	14.2201	111	89.0044	63.6453	12.4404
VC395_RS05740	Hyp	VC395_RS05740	VC395_1131	NC_012582.1	complement(1207878..1208048)		316.67	-3.41896	-1.77356	8.24068e-26	3.38683e-24	3.11333e-22	279	163.539	114.675	28.6109	172	130.427	93.979	23.3725	148	103.939	70.072	20.6825	746	541.348	374.382	103.487	674	450.985	322.456	81.9173	572	354.048	253.173	64.1071
cspD	cspD	VC395_RS06135	VC395_1209	NC_012582.1	complement(1267998..1268219)		49.8462	-2.96694	-1.56897	5.73161e-11	7.76675e-10	2.1654e-07	55	24.8326	17.4129	5.64015	48	28.0364	20.2016	6.52256	35	18.9334	12.7642	4.89114	152	84.962	58.7575	21.0857	127	65.4559	46.8012	15.4355	129	61.5034	43.9799	14.4577
VC395_RS06565	Hyp	VC395_RS06565	VC395_1295	NC_012582.1	complement(1338921..1339058)		14.9614	-3.38364	-1.75857	0.00185005	0.00752904	1	5	3.63164	2.54656	0.512741	11	10.3359	7.44752	1.49475	6	5.22137	3.52007	0.83848	39	35.0687	24.2526	5.41015	20	16.5825	11.8565	2.43078	16	12.2717	8.77522	1.7932
VC395_RS06600	Hyp	VC395_RS06600	VC395_1302	NC_012582.1	1346939..1347595		42.0776	-2.3273	-1.21866	5.60298e-11	7.62005e-10	2.1168e-07	179	27.3086	19.1492	18.3561	132	26.0521	18.7718	17.937	131	23.9452	16.143	18.3068	381	71.9604	49.7659	52.853	368	64.0886	45.8235	44.7264	266	42.8527	30.6432	29.812
VC395_RS06610	GGDEF	VC395_RS06610	VC395_1304	NC_012582.1	1349078..1350409		65.7904	-8.73495	-3.1268	9.75784e-109	1.82472e-105	3.68651e-105	143	10.7608	7.54561	14.6644	119	11.5845	8.3472	16.1705	109	9.82731	6.62523	15.2324	1065	99.2155	68.6148	147.739	1075	92.3427	66.0253	130.655	1104	87.7258	62.731	123.731
VC395_RS06910	MCP	VC395_RS06910	VC395_1367	NC_012582.1	complement(1409135..1410745)		42.2314	-2.74952	-1.45918	1.83402e-27	8.57403e-26	6.92891e-24	370	23.0207	16.1424	37.9428	270	21.7321	15.6591	36.6894	276	20.5743	13.8705	38.5701	795	61.2358	42.3491	110.284	906	64.3474	46.0086	110.114	816	53.6114	38.3365	91.4534
mglB	mglB	VC395_RS07285	VC395_1444	NC_012582.1	1498952..1499926		415.276	-2.82434	-1.49792	4.11415e-13	6.89996e-12	1.55432e-09	1860	191.214	134.082	190.74	1297	172.492	124.289	176.245	2093	257.797	173.797	292.49	5302	674.791	466.668	735.504	4786	561.651	401.582	581.686	4864	528.021	377.578	545.134
mglA	mglA	VC395_RS07295	VC395_1446	NC_012582.1	1500132..1501640		56.6659	-2.29786	-1.20029	2.78662e-21	9.14208e-20	1.05279e-17	486	32.2819	22.6365	49.8384	391	33.5986	24.2095	53.1317	486	38.6776	26.0751	67.9169	962	79.1079	54.709	133.45	1033	78.3266	56.0038	125.55	1182	82.9069	59.2851	132.473
mglC	mglC	VC395_RS07300	VC395_1447	NC_012582.1	1501651..1502658		60.1451	-2.15484	-1.10758	2.84077e-18	7.32723e-17	1.07324e-14	376	37.3886	26.2174	38.5581	328	42.1937	30.4027	44.5708	333	39.6731	26.7462	46.5357	697	85.8038	59.3396	96.6892	714	81.0468	57.9487	86.7789	841	88.3075	63.147	94.2553
VC395_RS07315	Hyp	VC395_RS07315	VC395_1451	NC_012582.1	complement(1505005..1506534)		28.8269	-2.35995	-1.23875	1.08309e-18	2.89339e-17	4.0919e-15	294	19.2605	13.5057	30.1492	182	15.4246	11.1142	24.7314	217	17.0326	11.4828	30.325	521	42.2552	29.2226	72.2741	562	42.0284	30.0505	68.305	550	38.0482	27.2075	61.6414
VC395_RS07320	Hyp	VC395_RS07320	VC395_1452	NC_012582.1	complement(1506544..1507041)		21.6	-2.94165	-1.55662	4.21582e-11	5.81814e-10	1.59274e-07	41	8.25214	5.78651	4.20448	41	10.6755	7.69224	5.57135	53	12.7808	8.61639	7.40658	113	28.1568	19.4725	15.6756	139	31.9362	22.8345	16.8939	148	31.4554	22.4931	16.5871
VC395_RS07325	Hyp	VC395_RS07325	VC395_1453	NC_012582.1	complement(1507292..1508263)		171.696	-3.43164	-1.7789	1.1025e-33	7.23393e-32	4.16524e-30	611	63.0067	44.1812	62.657	613	81.7764	58.924	83.2985	550	67.953	45.8116	76.8607	1724	220.092	152.21	239.157	2228	262.269	187.523	270.789	2252	245.225	175.356	252.394
VC395_RS07330	DNABP transcriptional regulator	VC395_RS07330	VC395_1454	NC_012582.1	1508896..1509600		66.5243	-2.94786	-1.55967	6.42515e-28	3.08078e-26	2.42742e-24	228	32.4159	22.7304	23.381	193	35.4979	25.578	26.2261	167	28.4472	19.1781	23.3377	566	99.6234	68.8969	78.5166	633	102.734	73.4549	76.9342	533	80.0203	57.221	59.7361
prpB	prpB	VC395_RS07335	VC395_1455	NC_012582.1	1509611..1510507		57.5687	-2.53004	-1.33916	1.71441e-25	6.96944e-24	6.47703e-22	282	31.5115	22.0963	28.9186	228	32.9592	23.7487	30.9822	243	32.5332	21.9327	33.9585	540	74.7026	51.6623	74.9098	699	89.1626	63.7516	84.9558	679	80.1198	57.2921	76.0991
VC395_RS07445	abc transporter	VC395_RS07445	VC395_1479	NC_012582.1	complement(1538616..1539713)		9.83266	-2.07927	-1.05608	2.83741e-07	2.40089e-06	0.00107197	81	7.39426	5.18495	8.3064	59	6.96761	5.02051	8.01731	52	5.6874	3.83425	7.26683	116	13.1096	9.06626	16.0917	141	14.6931	10.5057	17.137	144	13.8811	9.92607	16.1388
VC395_RS07455	aa transporter	VC395_RS07455	VC395_1481	NC_012582.1	complement(1541047..1542075)		46.827	-3.4503	-1.78672	1.63106e-34	1.10912e-32	6.16216e-31	240	23.378	16.393	24.6116	157	19.7842	14.2555	21.3342	121	14.1216	9.52026	16.9094	523	63.0697	43.6173	72.5516	617	68.6069	49.0542	74.9896	650	66.8591	47.8096	72.8489
VC395_RS07480	GGDEF	VC395_RS07480	VC395_1486	NC_012582.1	complement(1546048..1547994)		59.0032	-5.76621	-2.52762	1.93655e-71	1.03467e-68	7.31628e-68	293	15.0839	10.577	30.0466	197	13.12	9.45363	26.7697	248	15.2967	10.3125	34.6572	1433	91.3302	63.1616	198.788	1467	86.2109	61.6411	178.298	1343	73.0083	52.2068	150.517
VC395_RS07645	cheW	VC395_RS07645	VC395_1521	NC_012582.1	complement(1582194..1583756)		9.24128	-2.14424	-1.10047	5.02542e-09	5.37002e-08	1.8986e-05	91	5.83572	4.09209	9.33189	78	6.47097	4.66266	10.5992	79	6.06989	4.09211	11.04	176	13.9729	9.66332	24.4151	185	13.5429	9.6832	22.4847	173	11.7152	8.37731	19.389
VC395_RS07650	MCP	VC395_RS07650	VC395_1522	NC_012582.1	complement(1583769..1585694)		12.0304	-2.87474	-1.52343	6.49955e-18	1.58878e-16	2.45553e-14	149	7.75429	5.43741	15.2797	88	5.92462	4.26899	11.958	65	4.05293	2.73235	9.08354	241	15.5273	10.7382	33.432	311	18.4758	13.2102	37.7987	309	16.981	12.1428	34.6313
cobB	cobB	VC395_RS08175	VC395_1628	NC_012582.1	complement(1707098..1707838)		184.649	-2.209	-1.14339	3.15754e-19	9.01465e-18	1.19292e-15	896	121.2	84.9869	91.8832	838	146.642	105.663	113.873	561	90.9195	61.2948	78.3979	1663	278.489	192.596	230.695	1777	274.389	196.189	215.975	1617	230.969	165.162	181.226
VC395_RS14210	16s	VC395_RS14210	VC395_16S07	NC_012582.1	complement(3017029..3018571)		140.404	-2.91342	-1.54271	0.0123796	0.0390056	1	45	2.9232	2.04979	4.61467	720	60.5063	43.5978	97.8384	1675	130.365	87.8876	234.076	1412	113.554	78.531	195.875	3908	289.792	207.202	474.975	2762	189.461	135.48	309.552
tnpA_2	tnpA	VC395_RS08700	VC395_1731	NC_012582.1	complement(1813192..1813629)		3.56771	-3.98544	-1.99474	0.00169509	0.00695134	1	3	0.686529	0.481404	0.307645	8	2.36837	1.70653	1.08709	3	0.822545	0.554531	0.41924	23	6.5161	4.50636	3.1906	23	6.0083	4.29596	2.7954	11	2.65816	1.9008	1.23283
VC395_RS08735	frhA	VC395_RS08735	VC395_1738	NC_012582.1	complement(1818455..1825210)		111	-2.77974	-1.47495	6.22473e-23	2.19627e-21	2.3517e-19	4119	61.1103	42.8513	422.396	2886	55.3912	39.9121	392.169	3050	54.2154	36.5501	426.228	9818	180.33	124.711	1361.97	9772	165.498	118.331	1187.68	8030	125.802	89.9587	899.965
VC395_RS08740	frhC	VC395_RS08740	VC395_1739	NC_012582.1	1825631..1826944		92.6377	-2.74066	-1.45452	3.4236e-12	5.31298e-11	1.29344e-08	744	56.7531	39.796	76.2959	387	38.19	27.5178	52.5881	548	50.0838	33.7648	76.5812	1896	179.051	123.827	263.017	1571	136.798	97.8109	190.938	977	78.6976	56.2751	109.498
VC395_RS08745	OMP	VC395_RS08745	VC395_1740	NC_012582.1	1826946..1827584		70.9992	-2.2673	-1.18098	2.27609e-10	2.83753e-09	8.59907e-07	324	50.8225	35.6374	33.2256	198	40.1789	28.9509	26.9056	229	43.0375	29.0144	32.002	641	124.478	86.0855	88.9207	624	111.733	79.8895	75.8404	397	65.7585	47.0226	44.4939
VC395_RS08850	MCP	VC395_RS08850	VC395_1760	NC_012582.1	1852310..1854016		20.8211	-2.10407	-1.07318	8.24701e-13	1.34689e-11	3.11572e-09	241	14.1513	9.92306	24.7141	176	13.3694	9.63335	23.9161	206	14.4926	9.77041	28.7878	405	29.4412	20.3608	56.1824	489	32.7773	23.4359	59.4326	421	26.1042	18.6666	47.1837
VC395_RS09890	aa transporter	VC395_RS09890	VC395_1979	NC_012582.1	complement(2088181..2088951)		180.024	-2.19849	-1.13651	5.21949e-29	2.74942e-27	1.97192e-25	926	120.384	84.4149	94.9596	725	121.932	87.8581	98.5178	682	106.229	71.6158	95.3073	1446	232.728	160.948	200.592	1867	277.069	198.105	226.913	1844	253.145	181.019	206.667
VC395_RS09910	MCP	VC395_RS09910	VC395_1983	NC_012582.1	complement(2094933..2096813)		23.1162	-2.16326	-1.11321	6.2741e-19	1.73816e-17	2.37036e-15	325	17.3184	12.1439	33.3282	219	15.097	10.8781	29.7592	201	12.8328	8.6514	28.0891	488	32.1933	22.264	67.6963	546	33.2125	23.7471	66.3603	580	32.6363	23.3376	65.0037
VC395_RS09930	prkA serine protein kinase	VC395_RS09930	VC395_1987	NC_012582.1	2099476..2101410		189.228	-3.59043	-1.84415	2.90067e-24	1.1184e-22	1.09587e-20	1506	78.011	54.7024	154.438	1007	67.4812	48.6236	136.838	1264	78.4474	52.8865	176.64	4438	284.604	196.824	615.648	4665	275.847	197.232	566.98	4439	242.81	173.629	497.502
VC395_RS09935	Hyp	VC395_RS09935	VC395_1988	NC_012582.1	2101555..2102826		46.5446	-3.46677	-1.79359	5.14159e-31	2.87008e-29	1.94249e-27	278	21.9063	15.361	28.5084	162	16.5144	11.8994	22.0136	197	18.5991	12.5389	27.5301	699	68.1906	47.1588	96.9666	830	74.6602	53.3823	100.877	657	54.6689	39.0927	73.6335
VC395_RS09940	spoVR family	VC395_RS09940	VC395_1989	NC_012582.1	2102839..2104389		70.5862	-3.0636	-1.61523	9.45112e-39	8.03345e-37	3.57063e-35	493	31.8601	22.3407	50.5563	401	33.5248	24.1563	54.4906	424	32.8297	22.1326	59.2526	1375	110.008	76.0788	190.743	1340	98.8533	70.6804	162.862	1332	90.8981	64.9995	149.284
VC395_RS10190	C4-decarboxylate transporter	VC395_RS10190	VC395_2042	NC_012582.1	complement(2163524..2164885)		101.611	-3.12452	-1.64363	8.01037e-38	6.65751e-36	3.02632e-34	572	42.095	29.5176	58.6576	570	54.2665	39.1017	77.4554	472	41.6176	28.0572	65.9605	1266	115.343	79.7681	175.622	1880	157.935	112.924	228.493	2018	156.822	112.14	226.168
VC395_RS10195	C4-decarboxylate transporter	VC395_RS10195	VC395_2043	NC_012582.1	complement(2164889..2165551)		105.143	-4.62651	-2.20992	4.13803e-57	1.71958e-54	1.56335e-53	225	34.0158	23.8524	23.0733	190	37.1599	26.7755	25.8185	142	25.721	17.3402	19.844	713	133.447	92.2887	98.9087	960	165.675	118.458	116.678	917	146.392	104.682	102.773
dctP	dctP	VC395_RS10200	VC395_2044	NC_012582.1	complement(2165619..2166617)		479.976	-3.86797	-1.95158	2.35228e-42	2.51357e-40	8.8869e-39	1684	168.962	118.478	172.691	1501	194.827	140.383	203.966	1371	164.81	111.109	191.593	5454	677.46	468.514	756.589	6401	733.129	524.19	777.972	5903	625.417	447.224	661.58
ptsG	ptsG	VC395_RS10585	VC395_2128	NC_012582.1	complement(2251158..2252588)		871.985	-2.04447	-1.03173	4.68444e-08	4.50381e-07	0.000176978	8760	613.587	430.256	898.322	6052	548.395	395.146	822.386	7835	657.524	443.28	1094.92	17816	1544.92	1068.42	2471.47	14908	1192	852.287	1811.9	13145	972.262	695.246	1473.23
VC395_RS11215	flaB	VC395_RS11215	VC395_2256	NC_012582.1	complement(2380806..2381936)		1532.87	-46805.5	-15.5144	7.6804e-36	5.52398e-34	2.90166e-32	1	0.0886236	0.0621441	0.102548	0	0	0	0	0	0	0	0	20187	2214.84	1531.73	2800.38	20741	2098.29	1500.28	2520.84	23410	2190.79	1566.59	2623.68
VC395_RS11220	flaD	VC395_RS11220	VC395_2257	NC_012582.1	complement(2382172..2383305)		1744.22	-30836.8	-14.9124	1.35804e-55	4.74911e-53	5.13067e-52	1	0.0883891	0.0619797	0.102548	0	0	0	0	1	0.105901	0.0713947	0.139747	21448	2346.97	1623.1	2975.31	24320	2453.85	1754.51	2955.83	27794	2594.18	1855.05	3115.02
VC395_RS11225	flaE	VC395_RS11225	VC395_2258	NC_012582.1	complement(2383595..2384731)		134.51	-15172.6	-13.8892	4.31475e-09	4.66393e-08	1.63011e-05	0	0	0	0	0	0	0	0	0	0	0	0	1627	177.567	122.8	225.701	1882	189.39	135.415	228.737	2183	203.215	145.315	244.66
VC395_RS11475	flaC	VC395_RS11475	VC395_2303	NC_012582.1	complement(2417729..2418862)		1846.4	-12137.9	-13.5672	5.78187e-116	2.16242e-112	2.18439e-112	0	0	0	0	0	0	0	0	6	0.635405	0.428368	0.83848	22189	2428.06	1679.18	3078.1	25217	2544.36	1819.23	3064.85	30577	2853.94	2040.79	3426.93
purN	purN	VC395_RS11670	VC395_2343	NC_012582.1	2466348..2466986		311.264	-2.04722	-1.03366	1.06796e-08	1.0973e-07	4.03476e-05	1804	282.975	198.426	184.997	1045	212.055	152.797	142.002	828	155.612	104.908	115.71	1931	374.986	259.331	267.872	2698	483.102	345.42	327.912	2778	460.144	329.04	311.345
VC395_RS12170	rpfG-type regulator	VC395_RS12170	VC395_2455	NC_012582.1	2576887..2578041		34.8243	-2.39458	-1.25977	6.64298e-16	1.40366e-14	2.50972e-12	234	20.307	14.2395	23.9963	214	24.0251	17.3113	29.0797	172	17.8838	12.0566	24.0364	498	53.5034	37.0016	69.0835	527	52.2068	37.328	64.0511	460	42.1539	30.1435	51.5546
cobA	cobA	VC395_RS13260	VC395_2673	NC_012582.1	complement(2826877..2827743)		49.5822	-4.1314	-2.04663	1.66253e-36	1.26895e-34	6.28104e-33	124	14.3356	10.0523	12.716	132	19.7419	14.225	17.937	123	17.0372	11.4859	17.1888	406	58.1087	40.1864	56.3211	588	77.599	55.4836	71.465	608	74.2244	53.0764	68.1418
VC395_RS13515	Hyp	VC395_RS13515	VC395_2725	NC_012582.1	2866133..2866342		4.67678	-3.20711	-1.68127	0.0144705	0.0446532	1	5	2.38651	1.67345	0.512741	3	1.85241	1.33475	0.40766	3	1.71559	1.15659	0.41924	11	6.49991	4.49517	1.52594	18	9.80734	7.01228	2.1877	7	3.5281	2.52288	0.784527
VC395_RS13945	cons hyp	VC395_RS13945	VC395_2817	NC_012582.1	2962116..2962382		58.1007	-11.1491	-3.47886	7.61778e-33	4.67058e-31	2.878e-29	19	7.13271	5.00155	1.94842	11	5.34214	3.84928	1.49475	21	9.4454	6.36776	2.93468	182	84.5852	58.4969	25.2474	229	98.1346	70.1666	27.8325	161	63.823	45.6386	18.0441
VC395_RS13950	Na symporter	VC395_RS13950	VC395_2818	NC_012582.1	2962393..2964096		66.0668	-7.91139	-2.98393	5.18933e-88	4.85202e-85	1.96053e-84	183	10.7645	7.54821	18.7663	201	15.2954	11.0211	27.3132	136	9.58477	6.46172	19.0056	1102	80.2502	55.4989	152.872	1604	107.704	77.0089	194.949	1479	91.8673	65.6925	165.759
rrf_2	rrf	VC395_RS01025	VC395_5S02	NC_012582.1	204061..204176		9.08385	-5.31889	-2.41113	0.00253005	0.00993947	1	0	0	0	0	1	1.11783	0.805453	0.135887	6	6.21163	4.18767	0.83848	11	11.7671	8.13781	1.52594	16	15.7819	11.2841	1.94463	12	10.9493	7.82962	1.3449
rrf_4	rrf	VC395_RS02255	VC395_5S04	NC_012582.1	456248..456363		10.9348	-6.39939	-2.67794	0.0006329	0.00292951	1	0	0	0	0	1	1.11783	0.805453	0.135887	6	6.21163	4.18767	0.83848	13	13.9066	9.61741	1.80338	19	18.741	13.3999	2.30924	15	13.6866	9.78702	1.68113
rrf_5	rrf	VC395_RS03790	VC395_5S05	NC_012582.1	789936..790051		30.1568	-4.5998	-2.20157	3.53778e-05	0.000214794	0.133658	5	4.3204	3.02952	0.512741	6	6.70698	4.83272	0.81532	16	16.5644	11.1671	2.23595	71	75.9512	52.5258	9.84926	39	38.4685	27.5051	4.74002	16	14.599	10.4395	1.7932
rrf_8	rrf	VC395_RS14180	VC395_5S08	NC_012582.1	complement(3013185..3013300)		16.1514	-2.33743	-1.22492	0.0165302	0.0498973	1	8	6.91264	4.84724	0.820386	5	5.58915	4.02727	0.679433	16	16.5644	11.1671	2.23595	23	24.6039	17.0154	3.1906	27	26.632	19.042	3.28156	19	17.3364	12.3969	2.12943
rrf_9	rrf	VC395_RS14215	VC395_5S09	NC_012582.1	complement(3018931..3019046)		20.5173	-2.63736	-1.3991	0.0010033	0.00438868	1	9	7.77672	5.45314	0.922934	8	8.94264	6.44362	1.08709	16	16.5644	11.1671	2.23595	28	29.9526	20.7144	3.88421	32	31.5639	22.5683	3.88925	28	25.5483	18.2691	3.13811
VC395_RS14375	MCP	VC395_RS14375	VC395_A0027	NC_012583.1	complement(37656..39221)		15.2319	-2.05326	-1.03791	6.81592e-13	1.12794e-11	2.57506e-09	177	11.3291	7.94408	18.151	122	10.1019	7.27891	16.5782	131	10.046	6.77265	18.3068	238	18.859	13.0424	33.0158	329	24.0382	17.1874	39.9864	320	21.6282	15.4659	35.8641
VC395_RS14380	Hyp	VC395_RS14380	VC395_A0028	NC_012583.1	complement(39319..39879)		21.5166	-3.27211	-1.71022	1.94753e-14	3.66018e-13	7.35777e-11	52	9.29079	6.51482	5.33251	41	9.47665	6.8284	5.57135	43	9.20488	6.20561	6.00911	154	34.0637	23.5576	21.3632	134	27.33	19.5411	16.2862	159	29.9983	21.4512	17.82
VC395_RS14545	pstS phosphate transporter	VC395_RS14545	VC395_A0063	NC_012583.1	79462..80283		25.0262	-2.47033	-1.30471	5.28147e-14	9.54237e-13	1.99534e-10	131	15.9739	11.2011	13.4338	78	12.3043	8.86586	10.5992	99	14.4636	9.75085	13.8349	218	32.9093	22.7592	30.2414	287	39.9492	28.5638	34.8817	258	33.2208	23.7556	28.9154
VC395_RS14910	immunogen	VC395_RS14910	VC395_A0137	NC_012583.1	159206..160213		1216.87	-2.46755	-1.30308	5.39025e-17	1.23678e-15	2.03644e-13	6983	694.374	486.904	716.094	6401	823.42	593.315	869.811	4908	584.732	394.206	685.877	12848	1581.65	1093.82	1782.3	16754	1901.76	1359.77	2036.27	15942	1673.96	1197.02	1786.7
VC395_RS14980	Trp transporter	VC395_RS14980	VC395_A0153	NC_012583.1	complement(177204..178418)		629.999	-2.30708	-1.20607	6.03735e-18	1.49748e-16	2.28091e-14	4697	387.486	271.711	481.669	3468	370.115	266.687	471.255	4061	401.392	270.605	567.511	8842	903.043	624.521	1226.58	10417	980.99	701.411	1266.07	9055	788.814	564.065	1014.84
VC395_RS15105	Hyp	VC395_RS15105	VC395_A0179	NC_012583.1	205275..205514		69.956	-3.24445	-1.69798	1.2379e-15	2.57208e-14	4.67678e-12	70	29.2347	20.4998	7.17837	76	41.0616	29.587	10.3274	45	22.5172	15.1803	6.2886	224	115.817	80.0957	31.0737	204	97.2561	69.5385	24.794	191	84.2334	60.2337	21.4064
VC395_RS15435	response regulator	VC395_RS15435	VC395_A0247	NC_012583.1	260493..262034		25.2523	-2.11844	-1.083	3.02874e-13	5.17236e-12	1.14426e-09	291	18.9156	13.2639	29.8415	224	18.8364	13.5726	30.4386	168	13.0839	8.82072	23.4775	441	35.4886	24.543	61.1764	450	33.3908	23.8745	54.6926	557	38.2325	27.3393	62.4259
VC395_RS21045	Hyp	VC395_RS21045	VC395_A0430	NC_012583.1	406140..406265		6.88949	-88.6009	-6.46925	0.00981694	0.031871	1	0	0	0	0	0	0	0	0	0	0	0	0	17	16.7422	11.5785	2.35827	14	12.7132	9.09	1.70155	0	0	0	0
VC395_RS16500	hyp	VC395_RS16500	VC395_A0475	NC_012583.1	complement(434488..434964)		59.2483	-2.40896	-1.26841	1.41071e-16	3.15932e-15	5.32967e-13	192	40.3455	28.2908	19.6893	119	32.3491	23.3092	16.1705	123	30.967	20.8769	17.1888	339	88.1892	60.9893	47.0267	344	82.516	58.9992	41.8094	364	80.7691	57.7564	40.7954
VC395_RS16505	hyp	VC395_RS16505	VC395_A0476	NC_012583.1	complement(434976..435179)		28.5216	-2.72221	-1.44478	1.20145e-05	8.09624e-05	0.0453907	30	14.7402	10.336	3.07645	19	12.077	8.70205	2.58185	30	17.6605	11.9061	4.1924	93	56.5701	39.1224	12.9011	64	35.8962	25.6659	7.7785	56	29.055	20.7766	6.27622
VC395_RS16760	transposase	VC395_RS16760	VC395_A0523	NC_012583.1	complement(468574..469751)		17.6304	-2.12795	-1.08946	0.000492516	0.00233166	1	79	6.72193	4.71351	8.10131	209	23.0057	16.5767	28.4003	59	6.01477	4.05495	8.24506	236	24.86	17.1925	32.7384	292	28.3619	20.2789	35.4894	240	21.5639	15.42	26.8981
traF	traF	VC395_RS17035	VC395_A0576	NC_012583.1	520029..521189		41.0215	-2.72057	-1.44391	5.16819e-24	1.95243e-22	1.95254e-20	266	22.9647	16.1032	27.2778	172	19.2101	13.8419	23.3725	212	21.9289	14.7837	29.6263	609	65.0907	45.015	84.4816	584	57.5544	41.1516	70.9788	566	51.5996	36.8979	63.4346
VC395_RS17115	guanylate-cyclase	VC395_RS17115	VC395_A0592	NC_012583.1	537701..538246		13.343	-2.06556	-1.04653	7.47671e-06	5.22671e-05	0.028247	47	8.62814	6.05017	4.81977	42	9.97449	7.18712	5.70724	41	9.01786	6.07953	5.72962	84	19.0907	13.2026	11.6526	93	19.4889	13.9347	11.3031	93	18.0282	12.8916	10.423
VC395_RS17175	uhpC	VC395_RS17175	VC395_A0605	NC_012583.1	complement(552264..553643)		26.7766	-2.25372	-1.17231	0.000714763	0.00324419	1	180	13.0739	9.1676	18.4587	103	9.67815	6.97359	13.9963	315	27.4122	18.4804	44.0202	692	62.2245	43.0328	95.9956	396	32.8333	23.4759	48.1295	252	19.3279	13.821	28.243
glgC_2	glgC	VC395_RS17210	VC395_A0613	NC_012583.1	complement(564869..566092)		49.8792	-4.6355	-2.21273	6.73574e-61	3.14896e-58	2.54476e-57	203	16.6237	11.6567	20.8173	152	16.1026	11.6027	20.6548	133	13.0492	8.79729	18.5863	689	69.8509	48.307	95.5794	837	78.2424	55.9436	101.728	734	63.4712	45.3871	82.2633
VC395_RS17215	cdgD	VC395_RS17215	VC395_A0615	NC_012583.1	complement(566395..568278)		22.4268	-4.18548	-2.06539	7.88813e-42	7.9734e-40	2.98013e-38	145	7.71435	5.4094	14.8695	113	7.77735	5.60397	15.3552	115	7.33043	4.94192	16.0709	517	34.0521	23.5495	71.7192	526	31.945	22.8408	63.9296	520	29.2136	20.8901	58.2791
VC395_RS17240	acetoacetyl CoA reductase	VC395_RS17240	VC395_A0621	NC_012583.1	573372..574112		22.4047	-6.1975	-2.63169	3.52319e-33	2.19612e-31	1.33106e-29	45	6.08704	4.26832	4.61467	33	5.7747	4.16096	4.48426	21	3.4034	2.29446	2.93468	159	26.6264	18.4141	22.0568	232	35.8235	25.6139	28.1971	227	32.4243	23.186	25.4411
VC395_RS17245	acetylcoA acetylase	VC395_RS17245	VC395_A0622	NC_012583.1	574125..575330		27.3789	-4.53744	-2.18188	8.55309e-40	7.61633e-38	3.23136e-36	113	9.39168	6.58557	11.5879	70	7.52636	5.42312	9.51207	86	8.56374	5.77338	12.0182	318	32.7201	22.6283	44.1136	460	43.6424	31.2045	55.908	451	39.5814	28.3039	50.546
VC395_RS17250	phasin	VC395_RS17250	VC395_A0623	NC_012583.1	575360..575707		31.3303	-5.5034	-2.46032	4.9897e-26	2.0735e-24	1.88511e-22	34	9.79291	6.86692	3.48664	20	7.4522	5.36969	2.71773	19	6.55672	4.42032	2.65519	126	44.9289	31.0716	17.479	152	49.9761	35.7331	18.4739	125	38.0183	27.1862	14.0094
VC395_RS17290	Hyp	VC395_RS17290	VC395_A0631	NC_012583.1	585822..587090		33.1252	-2.20539	-1.14103	6.90755e-16	1.45136e-14	2.60967e-12	271	21.4052	15.0096	27.7906	233	23.8083	17.1551	31.6616	200	18.927	12.7599	27.9493	475	46.4479	32.1222	65.8929	539	48.5988	34.7483	65.5096	545	45.4566	32.5052	61.081
VC395_RS17460	Hyp	VC395_RS17460	VC395_A0667	NC_012583.1	622666..623046		12.8845	-2.64957	-1.40576	0.00019906	0.00102546	0.752048	31	8.15546	5.71872	3.17899	25	8.50842	6.13075	3.39717	13	4.09761	2.76247	1.81671	66	21.4958	14.8659	9.15565	71	21.3222	15.2454	8.62928	43	11.9455	8.54202	4.81924
vesA	vesA	VC395_RS18200	VC395_A0827	NC_012583.1	complement(784177..785169)		20.0899	-2.79745	-1.48411	2.54543e-17	5.94994e-16	9.61664e-14	104	10.4977	7.36116	10.665	77	10.0548	7.24502	10.4633	82	9.91693	6.68565	11.4592	232	28.9916	20.0499	32.1835	268	30.8805	22.0796	32.5725	238	25.3682	18.1403	26.6739
VC395_RS18475	MCP	VC395_RS18475	VC395_A0888	NC_012583.1	854822..856102		33.1959	-2.30167	-1.20268	7.4989e-13	1.23008e-11	2.83308e-09	302	23.6303	16.5699	30.9696	199	20.1436	14.5145	27.0414	191	17.9059	12.0716	26.6916	559	54.1498	37.4486	77.5455	565	50.4658	36.0832	68.6696	441	36.4378	26.0559	49.4252
VC395_RS18680	MCP	VC395_RS18680	VC395_A0931	NC_012583.1	complement(899777..901513)		103.166	-4.03993	-2.01433	1.05489e-50	2.81806e-48	3.98537e-47	656	37.8544	26.544	67.2716	500	37.3254	26.8948	67.9433	485	33.5316	22.6058	67.7772	1987	141.949	98.1682	275.64	2262	149.002	106.537	274.921	2405	146.547	104.793	269.541
mlp37	mlp37	VC395_RS18755	VC395_A0948	NC_012583.1	913361..915235		73.3696	-2.91079	-1.54141	2.83522e-44	3.78705e-42	1.07115e-40	726	38.8103	27.2143	74.45	528	36.5146	26.3106	71.7482	501	32.0885	21.6329	70.0131	1619	107.147	74.1	224.591	1806	110.208	78.7994	219.5	1665	93.9886	67.2094	186.605
VC395_RS18805	cons hyp	VC395_RS18805	VC395_A0960	NC_012583.1	925833..926105		123.921	-5.03211	-2.33116	8.17155e-40	7.45404e-38	3.08721e-36	105	38.5513	27.0327	10.7676	65	30.8734	22.2458	8.83263	80	35.1917	23.725	11.1797	445	202.27	139.885	61.7312	425	178.125	127.36	51.6541	377	146.164	104.519	42.2524
malF	malF	VC395_RS18850	VC395_A0969	NC_012583.1	complement(933270..934844)		125.89	-2.52891	-1.33852	2.4789e-19	7.18688e-18	9.36527e-16	1224	77.8956	54.6214	125.519	786	64.7107	46.6273	106.807	903	68.8525	46.418	126.191	2271	178.925	123.74	315.037	2511	182.417	130.428	305.185	2570	172.709	123.501	288.033
malE	malE	VC395_RS18855	VC395_A0970	NC_012583.1	complement(934919..936100)		1636.44	-3.17491	-1.66672	1.88739e-14	3.56507e-13	7.13056e-11	7878	668.052	468.447	807.875	5421	594.697	428.509	736.642	9087	923.242	622.418	1269.88	28676	3010.48	2081.97	3977.99	21855	2115.59	1512.65	2656.24	20532	1838.55	1314.71	2301.13
VC395_RS18910	malate synthase	VC395_RS18910	VC395_A0982	NC_012583.1	complement(944868..945446)		53.6505	-3.44156	-1.78306	6.26012e-15	1.23226e-13	2.36507e-11	151	26.1403	18.3299	15.4848	113	25.3066	18.2347	15.3552	78	16.1781	10.9067	10.9002	515	110.373	76.3311	71.4418	338	66.7938	47.7578	41.0802	282	51.5505	36.8628	31.6052
VC395_RS19015	Hyp	VC395_RS19015	VC395_A1005	NC_012583.1	complement(967991..968734)		19.3197	-2.38345	-1.25305	5.05993e-12	7.7558e-11	1.91164e-08	91	12.2597	8.59668	9.33189	66	11.5028	8.28837	8.96852	66	10.6533	7.18207	9.22328	157	26.1855	18.1092	21.7793	182	27.9896	20.0127	22.1201	195	27.7411	19.8371	21.8547
VC395_RS19205	cons hyp	VC395_RS19205	VC395_A1047	NC_012583.1	complement(1010709..1010960)		160.614	-2.0825	-1.05832	1.33697e-13	2.34755e-12	5.05108e-10	278	110.575	77.5366	28.5084	213	109.601	78.9728	28.9439	227	108.178	72.9297	31.7225	475	233.898	161.758	65.8929	491	222.935	159.4	59.6757	535	224.706	160.683	59.9603
lamB	lamB	VC395_RS19225	VC395_A1051	NC_012583.1	complement(1014607..1015845)		1178.62	-5.12214	-2.35675	7.93926e-24	2.93989e-22	2.99945e-20	3791	306.686	215.053	388.76	2361	247.092	178.042	320.828	4361	422.695	284.966	609.435	22529	2256.34	1560.43	3125.27	16616	1534.45	1097.14	2019.49	14378	1228.26	878.303	1611.42
VC395_RS19250	ugpB G3P transporter	VC395_RS19250	VC395_A1056	NC_012583.1	complement(1021515..1022891)		39.4986	-2.04207	-1.03004	3.13832e-13	5.33514e-12	1.18566e-09	323	23.5115	16.4866	33.1231	358	33.7119	24.2911	48.6474	291	25.3788	17.1095	40.6663	612	55.1508	38.1408	84.8978	679	56.4201	40.3406	82.525	728	55.9577	40.0143	81.5908
VC395_RS19255	MCP	VC395_RS19255	VC395_A1057	NC_012583.1	complement(1022900..1024879)		24.5897	-2.33863	-1.22567	2.01399e-22	6.97437e-21	7.60885e-19	286	14.4781	10.1523	29.3288	239	15.6519	11.278	32.4769	243	14.7385	9.93619	33.9585	563	35.284	24.4015	78.1004	624	36.0593	25.7825	75.8404	617	32.9824	23.5851	69.1504
VC395_RS19355	Hyp	VC395_RS19355	VC395_A1077	NC_012583.1	complement(1042624..1043262)		46.8039	-2.20747	-1.14239	2.72084e-14	5.01278e-13	1.02793e-10	176	27.6073	19.3586	18.0485	186	37.7438	27.1963	25.2749	135	25.3715	17.1046	18.8658	311	60.394	41.7669	43.1425	344	61.5965	44.0417	41.8094	461	76.3594	54.6031	51.6667
VC395_RS19495	rsbU/rsbW	VC395_RS19495	VC395_A1107	NC_012583.1	complement(1080381..1082078)		17.0694	-2.03165	-1.02265	2.02282e-14	3.78267e-13	7.64221e-11	218	12.8686	9.02363	22.3555	147	11.2257	8.08868	19.9753	164	11.5989	7.81961	22.9185	307	22.4355	15.5158	42.5876	343	23.1129	16.5258	41.6879	430	26.8036	19.1667	48.1924
VC395_RS19500	anti-sigma	VC395_RS19500	VC395_A1108	NC_012583.1	complement(1082111..1082410)		7.37214	-3.04931	-1.60848	0.00410512	0.0151711	1	8	2.67289	1.87427	0.820386	3	1.29668	0.934326	0.40766	15	6.00458	4.04808	2.0962	25	10.3408	7.15141	3.46805	41	15.6373	11.1807	4.9831	15	5.29215	3.78432	1.68113
VC395_RS19505	MCP	VC395_RS19505	VC395_A1109	NC_012583.1	complement(1082420..1083574)		9.52229	-2.29656	-1.19947	3.20028e-08	3.12508e-07	0.000120907	79	6.85578	4.80737	8.10131	54	6.06242	4.36828	7.33788	44	4.57492	3.08425	6.14886	135	14.5039	10.0305	18.7275	122	12.0858	8.6414	14.8278	151	13.8375	9.89492	16.9234
cheD	cheD	VC395_RS19515	VC395_A1111	NC_012583.1	complement(1084654..1085307)		11.7057	-2.91853	-1.54524	2.48786e-09	2.73664e-08	9.39913e-06	37	5.67069	3.97637	3.79428	35	6.93944	5.00021	4.75603	25	4.59066	3.09486	3.49367	84	15.9381	11.0223	11.6526	89	15.5708	11.1332	10.817	112	18.126	12.9616	12.5524
VC395_RS19520	cheR	VC395_RS19520	VC395_A1112	NC_012583.1	complement(1085294..1086124)		12.1286	-2.8366	-1.50416	7.35346e-14	1.32221e-12	2.77814e-10	65	7.84015	5.49762	6.66563	31	4.83721	3.48545	4.21249	35	5.05801	3.40993	4.89114	120	17.919	12.3923	16.6466	129	17.7618	12.6997	15.6785	124	15.7937	11.2937	13.8973
VC395_RS19525	MCP	VC395_RS19525	VC395_A1113	NC_012583.1	complement(1086139..1088175)		23.4268	-2.76154	-1.46548	6.21437e-28	3.01841e-26	2.34779e-24	262	12.8921	9.04009	26.8676	196	12.4767	8.99007	26.6338	181	10.6709	7.19393	25.2942	448	27.2911	18.8738	62.1474	637	35.7805	25.5832	77.4204	695	36.1124	25.8233	77.8923
VC395_RS19530	cheW-2	VC395_RS19530	VC395_A1114	NC_012583.1	complement(1088189..1088650)		23.3308	-3.75109	-1.90731	1.79132e-20	5.53682e-19	6.76762e-17	42	9.11212	6.38954	4.30702	39	10.946	7.88716	5.29958	25	6.49846	4.38104	3.49367	131	35.1855	24.3334	18.1726	120	29.7192	21.2493	14.5847	149	34.1355	24.4097	16.6992
VC395_RS19535	cheW-3	VC395_RS19535	VC395_A1115	NC_012583.1	complement(1088647..1089174)		11.7986	-4.32159	-2.11156	9.92621e-12	1.46158e-10	3.75012e-08	27	5.12557	3.59412	2.7688	13	3.19259	2.30042	1.76653	13	2.9568	1.99337	1.81671	67	15.7462	10.8896	9.29437	86	18.6364	13.3251	10.4524	78	15.6359	11.1809	8.74187
VC395_RS19540	cheA	VC395_RS19540	VC395_A1116	NC_012583.1	complement(1089183..1091345)		27.5475	-3.9724	-1.99001	1.49728e-47	2.79991e-45	5.65673e-44	255	11.8167	8.28602	26.1498	160	9.59174	6.91133	21.7419	143	7.93948	5.35252	19.9838	640	36.7162	25.392	88.782	805	42.5831	30.4471	97.839	766	37.483	26.8034	85.8497
VC395_RS19545	cheY	VC395_RS19545	VC395_A1117	NC_012583.1	complement(1091394..1091753)		48.798	-5.44336	-2.4445	3.39092e-31	1.92152e-29	1.28109e-27	53	14.7566	10.3475	5.43505	30	10.8057	7.78605	4.0766	36	12.0092	8.09616	5.03088	204	70.3172	48.6296	28.2993	235	74.6902	53.4037	28.5617	211	62.0358	44.3606	23.6479
VC395_RS19550	Hyp	VC395_RS19550	VC395_A1118	NC_012583.1	complement(1091764..1092033)		47.4263	-5.30106	-2.40628	3.82112e-20	1.16187e-18	1.44362e-16	42	15.5918	10.9332	4.30702	29	13.9273	10.0353	3.94071	19	8.45089	5.6973	2.65519	175	80.4282	55.622	24.2763	150	63.5661	45.45	18.2309	147	57.6257	41.207	16.4751
VC395_RS04750	Trna	VC395_RS04750	VC395_tRNATYR4	NC_012582.1	complement(995501..995585)		39.7769	-2.25653	-1.17411	0.00232556	0.00926263	1	18	21.2259	14.8839	1.84587	18	27.4592	19.7857	2.44596	19	26.844	18.0973	2.65519	24	35.037	24.2306	3.32933	47	63.267	45.2361	5.71234	56	69.7319	49.8639	6.27622

## Sheet: CEDB vs CEDB L36F (Up)
Name	gene	locus_tag	old_locus_tag	Chromosome	Region	Identifier	BCDE_E2 vs. BCDEL36F_E2 - Max group means	BCDE_E2 vs. BCDEL36F_E2 - Fold change	BCDE_E2 vs. BCDEL36F_E2 - Log fold change	BCDE_E2 vs. BCDEL36F_E2 - P-value	BCDE_E2 vs. BCDEL36F_E2 - FDR p-value	BCDE_E2 vs. BCDEL36F_E2 - Bonferroni	2530_1_S97 (GE) - Total counts	2530_1_S97 (GE) - RPKM	2530_1_S97 (GE) - TPM	2530_1_S97 (GE) - CPM	2530_2_S98 (GE) - Total counts	2530_2_S98 (GE) - RPKM	2530_2_S98 (GE) - TPM	2530_2_S98 (GE) - CPM	2530_3_S99 (GE) - Total counts	2530_3_S99 (GE) - RPKM	2530_3_S99 (GE) - TPM	2530_3_S99 (GE) - CPM	2579_1_S100 (GE) - Total counts	2579_1_S100 (GE) - RPKM	2579_1_S100 (GE) - TPM	2579_1_S100 (GE) - CPM	2579_2_S101 (GE) - Total counts	2579_2_S101 (GE) - RPKM	2579_2_S101 (GE) - TPM	2579_2_S101 (GE) - CPM	2579_3_S102 (GE) - Total counts	2579_3_S102 (GE) - RPKM	2579_3_S102 (GE) - TPM	2579_3_S102 (GE) - CPM
metE	metE	VC395_RS09145	VC395_1822	NC_012582.1	complement(1919663..1921948)		64.8278	2.54619	1.34834	6.10942e-13	1.0038e-10	2.30875e-09	1657	72.6538	50.9458	168.412	1369	77.6535	55.9533	183.767	2473	129.915	87.5844	342.314	629	35.9181	27.9334	93.2605	553	35.5759	27.2794	91.5623	543	31.6181	23.9525	87.8166
VC395_RS03660	cstA	VC395_RS03660	VC395_0704	NC_012582.1	complement(755994..757478)		453.929	2.17545	1.12131	0.000905544	0.0236003	1	11945	806.254	565.356	1214.05	10070	879.3	633.58	1351.74	2987	241.558	162.85	413.463	4691	412.361	320.692	695.525	2314	229.163	175.72	383.138	1798	161.167	122.093	290.781
VC395_RS15505	Hyp	VC395_RS15505	VC395_A0261	NC_012583.1	complement(281691..281963)		20.5488	2.04127	1.02947	0.000200191	0.00700485	0.756524	88	32.3096	22.656	8.94402	68	32.2983	23.2726	9.12796	53	23.3145	15.7178	7.3363	23	10.9977	8.55292	3.41016	31	16.6996	12.8051	5.13279	25	12.1896	9.23433	4.04312
VC395_RS15665	Hyp	VC395_RS15665	VC395_A0298	NC_012583.1	complement(314111..314620)		184.223	2.01044	1.00751	0.000180027	0.00643138	0.680321	761	149.564	104.876	77.3454	875	222.47	160.301	117.455	1811	426.443	287.493	250.68	509	130.282	101.32	75.4684	543	156.58	120.065	89.9066	347	90.5673	68.61	56.1186

## Sheet: CEDB vs CEDB L36F (Down)
Name	gene	locus_tag	old_locus_tag	Chromosome	Region	Identifier	BCDE_E2 vs. BCDEL36F_E2 - Max group means	BCDE_E2 vs. BCDEL36F_E2 - Fold change	BCDE_E2 vs. BCDEL36F_E2 - Log fold change	BCDE_E2 vs. BCDEL36F_E2 - P-value	BCDE_E2 vs. BCDEL36F_E2 - FDR p-value	BCDE_E2 vs. BCDEL36F_E2 - Bonferroni	2530_1_S97 (GE) - Total counts	2530_1_S97 (GE) - RPKM	2530_1_S97 (GE) - TPM	2530_1_S97 (GE) - CPM	2530_2_S98 (GE) - Total counts	2530_2_S98 (GE) - RPKM	2530_2_S98 (GE) - TPM	2530_2_S98 (GE) - CPM	2530_3_S99 (GE) - Total counts	2530_3_S99 (GE) - RPKM	2530_3_S99 (GE) - TPM	2530_3_S99 (GE) - CPM	2579_1_S100 (GE) - Total counts	2579_1_S100 (GE) - RPKM	2579_1_S100 (GE) - TPM	2579_1_S100 (GE) - CPM	2579_2_S101 (GE) - Total counts	2579_2_S101 (GE) - RPKM	2579_2_S101 (GE) - TPM	2579_2_S101 (GE) - CPM	2579_3_S102 (GE) - Total counts	2579_3_S102 (GE) - RPKM	2579_3_S102 (GE) - TPM	2579_3_S102 (GE) - CPM
pspG	pspG	VC395_RS02200	VC395_0424	NC_012582.1	444906..445118		116.541	-2.14789	-1.10292	5.94996e-12	8.32774e-10	2.24849e-08	168	79.0572	55.436	17.0749	124	75.4877	54.3927	16.6451	137	77.242	52.0739	18.9636	230	140.957	109.622	34.1016	194	133.946	102.709	32.1213	290	181.23	137.292	46.9002
VC395_RS05215	motY	VC395_RS05215	VC395_1023	NC_012582.1	1100523..1101407		715.133	-2.51494	-1.33052	1.69811e-11	2.13905e-09	6.41715e-08	3647	413.052	289.637	370.669	3015	441.752	318.304	404.718	2629	356.747	240.506	363.908	6535	963.919	749.638	968.931	5636	936.559	718.146	933.174	5947	894.472	677.615	961.778
VC395_RS05220	VC1009	VC395_RS05220	VC395_1024	NC_012582.1	complement(1101456..1101893)		522.27	-2.18963	-1.13068	3.08029e-24	2.32808e-21	1.16404e-20	1519	347.613	243.751	154.386	1283	379.828	273.685	172.223	1064	291.729	196.674	147.28	2203	656.567	510.61	326.634	2026	680.257	521.615	335.453	2322	705.668	534.584	375.525
VC395_RS05495	VC1064	VC395_RS05495	VC395_1078	NC_012582.1	1153710..1154141		1130.99	-2.20451	-1.14046	5.13943e-09	4.73705e-07	1.94219e-05	3692	856.623	600.676	375.242	2387	716.478	516.258	320.418	2203	612.411	412.867	304.941	5110	1544.1	1200.84	757.649	4474	1523.07	1167.88	740.777	4388	1352.06	1024.26	709.649
VC395_RS05780	VC1124	VC395_RS05780	VC395_1139	NC_012582.1	1214373..1214909		338.703	-2.24242	-1.16506	1.6225e-25	1.53285e-22	6.13142e-22	1280	238.917	167.532	130.095	965	233.017	167.9	129.537	770	172.198	116.09	106.584	1882	457.492	355.791	279.04	1635	447.766	343.343	270.713	1688	418.418	316.976	272.992
VC395_RS05785	VC1125	VC395_RS05785	VC395_1140	NC_012582.1	1214906..1215433		413.581	-2.32266	-1.21578	1.11246e-13	2.25528e-11	4.20399e-10	1252	237.674	166.66	127.249	1467	360.272	259.594	196.922	737	167.628	113.009	102.016	2233	552.069	429.343	331.082	1856	516.954	396.396	307.305	2173	547.82	415.006	351.428
VC395_RS07565	VC1384	VC395_RS07565	VC395_1503	NC_012582.1	1566866..1567348		1141.87	-2.11831	-1.08291	8.95602e-06	0.000554833	0.0338448	4249	881.762	618.304	431.854	2514	674.92	486.314	337.466	2935	729.749	491.971	406.265	5939	1605.11	1248.29	880.563	4970	1513.27	1160.36	822.902	4871	1342.4	1016.95	787.762
VC395_RS00600	16s	VC395_RS00600	VC395_16S01	NC_012582.1	complement(121318..122860)		491.296	-3.56436	-1.83364	0.000315478	0.010062	1	528	34.2989	24.0508	53.6641	1353	113.701	81.9276	181.62	5333	415.067	279.824	738.198	5450	461.072	358.575	808.06	6434	613.229	470.219	1065.3	9871	851.545	645.095	1596.39
VC395_RS01795	16s	VC395_RS01795	VC395_16S03	NC_012582.1	373571..375113		486.141	-3.72152	-1.89589	0.000470459	0.0136759	1	513	33.3245	23.3676	52.1396	936	78.6582	56.6772	125.644	5395	419.892	283.077	746.78	5262	445.167	346.206	780.186	6008	572.627	439.086	994.768	10300	888.553	673.131	1665.77
VC395_RS02235	16s	VC395_RS02235	VC395_16S04	NC_012582.1	451177..452719		362.035	-3.74735	-1.90587	0.000114189	0.00440326	0.43152	411	26.6986	18.7214	41.7726	1003	84.2886	60.7342	134.637	3665	285.247	192.303	507.312	4012	339.417	263.964	594.851	4405	419.844	321.933	729.353	7654	660.29	500.208	1237.84
VC395_RS03775	16s	VC395_RS03775	VC395_16S05	NC_012582.1	784944..786486		335.622	-3.81411	-1.93135	7.4011e-05	0.0032148	0.279688	418	27.1533	19.0402	42.4841	818	68.7419	49.532	109.804	3395	264.233	178.136	469.938	3822	323.343	251.463	566.68	4116	392.299	300.812	681.502	6956	600.075	454.592	1124.96
VC395_RS12945	16s	VC395_RS12945	VC395_16S06	NC_012582.1	complement(2764478..2766020)		494.785	-4.11297	-2.04018	4.38306e-05	0.00220848	0.165636	578	37.5469	26.3284	58.746	1032	86.7257	62.4902	138.53	4724	367.669	247.869	653.899	5481	463.695	360.614	812.656	6070	578.536	443.617	1005.03	10407	897.784	680.123	1683.07
VC395_RS14210	16s	VC395_RS14210	VC395_16S07	NC_012582.1	complement(3017029..3018571)		314.849	-6.64748	-2.73281	7.30685e-06	0.00046021	0.0276126	45	2.9232	2.04979	4.57365	720	60.5063	43.5978	96.649	1675	130.365	87.8876	231.855	3423	289.587	225.211	507.521	4810	458.444	351.532	796.41	5628	485.512	367.804	910.188
VC395_RS14230	16s	VC395_RS14230	VC395_16S08	NC_012582.1	complement(3022494..3024036)		225.451	-4.15825	-2.05598	5.01021e-05	0.0024446	0.189336	262	17.0195	11.9343	26.6288	359	30.1691	21.7384	48.1903	2232	173.716	117.114	308.955	2582	218.438	169.879	382.828	2645	252.097	193.306	437.943	4792	413.393	313.169	774.986
VC395_RS09120	VC1699	VC395_RS09120	VC395_1817	NC_012582.1	1917036..1917260		1894.5	-2.03256	-1.0233	4.06094e-06	0.000269233	0.0153463	2833	1262.05	884.965	287.936	2847	1640.74	1182.23	382.166	2026	1081.36	729.014	280.44	4278	2481.97	1930.22	634.29	3733	2439.96	1870.94	618.087	4200	2484.73	1882.33	679.245
fliN	fliN	VC395_RS11130	VC395_2239	NC_012582.1	complement(2363098..2363508)		1427.36	-2.06796	-1.04821	4.86342e-07	3.67577e-05	0.00183788	4063	990.871	694.812	412.949	3823	1206.14	869.082	513.179	2584	755.028	509.014	357.679	6119	1943.47	1511.43	907.251	5154	1844.21	1414.12	853.368	5529	1790.68	1356.54	894.177
fliM	fliM	VC395_RS11135	VC395_2240	NC_012582.1	complement(2363579..2364628)		784.603	-2.15317	-1.10646	5.89629e-16	1.85684e-13	2.22821e-12	5887	561.975	394.064	598.335	4949	611.17	440.379	664.328	3385	387.152	261.005	468.554	8409	1045.43	813.026	1246.78	7419	1039.12	796.785	1228.39	7747	982.102	743.999	1252.88
fliL	fliL	VC395_RS11140	VC395_2241	NC_012582.1	complement(2364636..2365139)		1114.29	-2.26393	-1.17883	1.43708e-06	0.000102466	0.00543072	3849	765.472	536.759	391.199	3076	791.389	570.235	412.906	2287	544.939	367.379	316.568	5598	1449.91	1127.59	830.004	5411	1578.9	1210.69	895.92	5021	1326.09	1004.59	812.021
VC395_RS11145	fliK	VC395_RS11145	VC395_2242	NC_012582.1	complement(2365174..2367183)		1059.1	-2.77946	-1.47481	1.77438e-18	9.33043e-16	6.70539e-15	11782	587.537	411.989	1197.48	9813	633.053	456.146	1317.25	6841	408.73	275.551	946.936	22070	1433.32	1114.69	3272.27	19574	1432.16	1098.17	3240.94	19224	1273.09	964.441	3109
VC395_RS11480	flaA	VC395_RS11480	VC395_2304	NC_012582.1	complement(2419417..2420556)		7251.36	-2.10339	-1.07272	6.05191e-10	6.53433e-08	2.28702e-06	57431	5049.56	3540.82	5837.09	45290	5151.47	3711.9	6079.49	42713	4499.54	3033.43	5912.36	80585	9227.58	7176.27	11948.2	71994	9287.5	7121.58	11920.3	84294	9842.47	7456.24	13632.4
flgL	flgL	VC395_RS11490	VC395_2306	NC_012582.1	complement(2420964..2422157)		646.521	-2.5203	-1.3336	6.34481e-11	7.49282e-09	2.3977e-07	5230	439.045	307.865	531.559	3367	365.656	263.474	451.968	2884	290.07	195.555	399.205	8010	875.723	681.047	1187.63	7250	892.979	684.729	1200.41	6794	757.414	573.785	1098.76
flgK	flgK	VC395_RS11495	VC395_2307	NC_012582.1	complement(2422170..2424044)		616.677	-2.24226	-1.16495	1.97522e-18	9.33043e-16	7.46434e-15	7638	408.31	286.313	776.3	5737	396.751	285.879	770.105	5679	363.733	245.216	786.091	12100	842.408	655.139	1794.04	10320	809.442	620.674	1708.72	10677	757.984	574.217	1726.74
flgJ	flgJ	VC395_RS11500	VC395_2308	NC_012582.1	complement(2424224..2425162)		806.772	-2.66567	-1.4145	4.68996e-12	7.0083e-10	1.77233e-08	4536	484.194	339.523	461.024	3550	490.226	353.233	476.533	2509	320.884	216.329	347.298	7997	1111.73	864.591	1185.7	6718	1052.16	806.788	1112.32	6974	988.618	748.936	1127.87
VC395_RS11505	flgI	VC395_RS11505	VC395_2309	NC_012582.1	complement(2425173..2426258)		882.949	-2.66771	-1.4156	2.05832e-32	7.77841e-29	7.77841e-29	5298	488.983	342.882	538.471	4459	532.404	383.624	598.553	3514	388.584	261.97	486.41	10254	1232.54	958.545	1520.34	8732	1182.47	906.711	1445.79	8439	1034.36	783.591	1364.8
flgH	flgH	VC395_RS11510	VC395_2310	NC_012582.1	complement(2426349..2427125)		969.418	-2.79363	-1.48214	6.34673e-12	8.56582e-10	2.39843e-08	4260	549.542	385.346	432.972	3623	604.618	435.658	486.332	2182	337.246	227.359	302.034	7852	1319.16	1025.91	1164.2	6375	1206.61	925.219	1055.53	7375	1263.44	957.126	1192.72
flgG	flgG	VC395_RS11515	VC395_2311	NC_012582.1	complement(2427149..2427937)		1400.17	-2.95469	-1.56301	2.01167e-31	3.80105e-28	7.60211e-28	5381	683.594	479.345	546.907	5090	836.517	602.753	683.255	3333	507.307	342.009	461.356	11955	1977.93	1538.23	1772.54	9388	1749.86	1341.78	1554.41	10332	1743.09	1320.49	1670.94
flgF	flgF	VC395_RS11520	VC395_2312	NC_012582.1	complement(2427957..2428706)		2431.01	-2.5426	-1.3463	4.31708e-17	1.63142e-14	1.63142e-13	9629	1286.86	902.365	978.659	9632	1665.29	1199.92	1292.95	7028	1125.34	758.664	972.821	19364	3370.33	2621.1	2871.06	15841	3106.2	2381.81	2622.86	17033	3023.03	2290.12	2754.66
flgE	flgE	VC395_RS11525	VC395_2313	NC_012582.1	complement(2428889..2430193)		4617.05	-2.52015	-1.33351	4.21923e-13	7.24748e-11	1.59445e-09	35696	2741.71	1922.52	3628.02	29924	2973.33	2142.43	4016.84	22951	2112.05	1423.87	3176.89	62381	6239.94	4852.78	9249.1	52968	5969.12	4577.08	8770.11	57218	5836.26	4421.3	9253.58
flgD	flgD	VC395_RS11530	VC395_2314	NC_012582.1	complement(2430222..2430929)		4502.14	-2.53028	-1.3393	4.38753e-15	1.03628e-12	1.65805e-11	17652	2499.04	1752.36	1794.09	15923	2916.26	2101.31	2137.42	12781	2167.92	1461.54	1769.15	32635	6017.12	4679.5	4838.72	28680	5957.35	4568.05	4748.66	29902	5621.85	4258.88	4835.9
flgC	flgC	VC395_RS11535	VC395_2315	NC_012582.1	complement(2430947..2431363)		3602.64	-2.5197	-1.33325	3.59057e-18	1.50764e-15	1.35688e-14	8396	2018.13	1415.14	853.341	7599	2362.95	1702.62	1020.05	5961	1716.7	1157.34	825.126	15404	4822.1	3750.13	2283.92	13433	4737.45	3632.64	2224.15	14164	4521.29	3425.14	2290.67
flgB	flgB	VC395_RS11540	VC395_2316	NC_012582.1	complement(2431368..2431763)		3229.44	-2.15789	-1.10962	1.13391e-13	2.25528e-11	4.28503e-10	8322	2106.42	1477.05	845.82	7263	2378.24	1713.64	974.947	6225	1887.8	1272.69	861.669	13221	4358.2	3389.36	1960.25	11390	4229.96	3243.5	1885.89	11999	4033.31	3055.47	1940.54
VC395_RS11580	flgT	VC395_RS11580	VC395_2324	NC_012582.1	2436905..2438038		256.23	-2.16398	-1.11369	7.49335e-17	2.57431e-14	2.83174e-13	1967	173.861	121.914	199.919	1517	173.463	124.989	203.634	1469	155.568	104.879	203.34	3084	355.009	276.09	457.258	2668	346.003	265.313	441.751	2556	300.027	227.288	413.369
rrf_2	rrf	VC395_RS01025	VC395_5S02	NC_012582.1	204061..204176		19.4244	-11.268	-3.49416	3.53268e-06	0.000238393	0.01335	0	0	0	0	1	1.11783	0.805453	0.134235	6	6.21163	4.18767	0.830524	21	23.632	18.3785	3.11363	16	20.2847	15.5542	2.64918	28	32.1301	24.3404	4.5283
rrf_3	rrf	VC395_RS01815	VC395_5S03	NC_012582.1	378642..378757		19.3137	-9.26213	-3.21134	5.04574e-05	0.0024446	0.190679	0	0	0	0	0	0	0	0	8	8.28218	5.58356	1.10737	17	19.1306	14.8778	2.52055	13	16.4814	12.6378	2.15246	35	40.1626	30.4255	5.66037
rrf_4	rrf	VC395_RS02255	VC395_5S04	NC_012582.1	456248..456363		16.9535	-9.50661	-3.24893	5.21964e-05	0.00249684	0.19725	0	0	0	0	1	1.11783	0.805453	0.134235	6	6.21163	4.18767	0.830524	13	14.6293	11.3772	1.92748	12	15.2136	11.6656	1.98689	32	36.7201	27.8176	5.1752
VC395_RS14885	VCA0139	VC395_RS14885	VC395_A0132	NC_012583.1	complement(153130..153477)		16.5022	-2.40854	-1.26816	5.42957e-05	0.00256479	0.205183	38	10.945	7.67479	3.86219	27	10.0605	7.24908	3.62434	24	8.28218	5.58356	3.3221	43	16.1297	12.5441	6.37552	47	19.8621	15.2301	7.78197	75	28.6876	21.7325	12.1294
VC395_RS17055	VCA0734	VC395_RS17055	VC395_A0580	NC_012583.1	complement(525987..526505)		345.933	-2.40176	-1.26409	9.14194e-30	1.15158e-26	3.45474e-26	1097	211.861	148.56	111.495	908	226.857	163.462	121.885	754	174.468	117.62	104.369	2016	507.063	394.341	298.908	1545	437.793	335.696	255.812	1584	406.256	307.763	256.172
VC395_RS17065	sipA	VC395_RS17065	VC395_A0582	NC_012583.1	complement(526743..527141)		263.069	-2.54906	-1.34997	4.89624e-22	3.08382e-19	1.85029e-18	534	134.147	94.0656	54.2739	546	177.441	127.855	73.2922	432	130.024	87.6576	59.7977	953	311.787	242.476	141.299	924	340.57	261.147	152.99	1130	376.979	285.584	182.749
VC395_RS03440	Trna	VC395_RS03440	VC395_tRNAMET5	NC_012582.1	705270..705346		94.9391	-2.25668	-1.1742	8.14545e-05	0.00344503	0.307817	40	52.0692	36.5117	4.06546	52	87.5682	63.0973	6.98021	28	43.6697	29.4406	3.87578	59	100.023	77.7876	8.74781	43	82.1269	62.9742	7.11967	110	190.158	144.056	17.7897

## Sheet: H135N vs WT (Up)
Name	gene	locus_tag	old_locus_tag	Chromosome	Region	Identifier	WTH135N_E1 vs. WT_E1 - Max group means	WTH135N_E1 vs. WT_E1 - Fold change	WTH135N_E1 vs. WT_E1 - Log fold change	WTH135N_E1 vs. WT_E1 - P-value	WTH135N_E1 vs. WT_E1 - FDR p-value	WTH135N_E1 vs. WT_E1 - Bonferroni	3415_1_S16 (GE) - Total counts	3415_1_S16 (GE) - RPKM	3415_1_S16 (GE) - TPM	3415_1_S16 (GE) - CPM	3415_2_S17 (GE) - Total counts	3415_2_S17 (GE) - RPKM	3415_2_S17 (GE) - TPM	3415_2_S17 (GE) - CPM	3415_3_S18 (GE) - Total counts	3415_3_S18 (GE) - RPKM	3415_3_S18 (GE) - TPM	3415_3_S18 (GE) - CPM	598_1_S7 (GE) - Total counts	598_1_S7 (GE) - RPKM	598_1_S7 (GE) - TPM	598_1_S7 (GE) - CPM	598_2_S8 (GE) - Total counts	598_2_S8 (GE) - RPKM	598_2_S8 (GE) - TPM	598_2_S8 (GE) - CPM	598_3_S9 (GE) - Total counts	598_3_S9 (GE) - RPKM	598_3_S9 (GE) - TPM	598_3_S9 (GE) - CPM
VC395_RS00080	Hyp	VC395_RS00080	VC395_0016	NC_012582.1	complement(18009..19250)		354.587	2.05644	1.04015	0.000824824	0.00770243	1	2590	465.235	317.464	672.632	2960	529.46	335.876	795.99	3677	642.195	410.42	892.423	2133	354.553	252.303	395.787	1530	284.648	210.718	337.759	2241	348.053	254.516	414.256
VC395_RS00425	yhjA cytochrome peroxidase	VC395_RS00425	VC395_0091	NC_012582.1	complement(89051..90052)		178.387	2.54712	1.34887	2.1298e-08	7.25668e-07	8.05492e-05	1244	276.979	189.003	323.071	1324	293.551	186.221	356.044	1156	250.256	159.936	280.566	941	193.88	137.967	174.606	444	102.389	75.7962	98.0162	562	108.192	79.1158	103.888
ftnA	ftnA	VC395_RS00480	VC395_0102	NC_012582.1	complement(99299..99826)		1397.23	2.08018	1.05671	0.000180278	0.00215764	0.681813	4955	2093.65	1428.65	1286.83	5033	2117.66	1343.39	1353.45	5407	2221.35	1419.64	1312.3	2814	1100.28	782.968	522.149	2932	1283.12	949.865	647.26	3953	1444.17	1056.06	730.725
uspA	uspA	VC395_RS00490	VC395_0104	NC_012582.1	99991..100416		6797.3	2.20202	1.13883	1.70854e-06	4.03857e-05	0.0064617	20049	10499.7	7164.72	5206.8	18204	9493.37	6022.36	4895.34	22140	11273.6	7204.84	5373.47	10501	5089.01	3621.39	1948.5	10466	5676.88	4202.46	2310.45	14979	6782.63	4959.84	2768.92
punC	punC	VC395_RS00960	VC395_0194	NC_012582.1	complement(189807..191009)		126.167	2.70782	1.43713	2.5715e-07	7.48108e-06	0.00097254	1078	199.916	136.417	279.96	949	175.252	111.176	255.201	1136	204.836	130.909	275.712	889	152.563	108.565	164.958	313	60.1198	44.5052	69.097	353	56.6023	41.3908	65.2532
ggt	ggt	VC395_RS01165	VC395_0226	NC_012582.1	complement(232583..234337)		20.1352	2.11307	1.07934	0.00180364	0.0147012	1	219	27.8395	18.9969	56.8751	254	32.1529	20.397	68.3045	266	32.8775	21.0117	64.5593	282	33.1729	23.6062	52.3262	93	12.2446	9.06438	20.5304	91	10.0021	7.31407	16.8216
VC395_RS01185	Hyp	VC395_RS01185	VC395_0230	NC_012582.1	237878..238240		156.382	4.35493	2.12265	2.26438e-23	3.89267e-21	8.56387e-20	327	200.972	137.138	84.9231	443	271.119	171.991	119.13	419	250.381	160.016	101.693	110	62.5602	44.5184	20.4109	143	91.0265	67.3847	31.5683	100	53.1396	38.8587	18.4853
VC395_RS01670	Hyp	VC395_RS01670	VC395_0329	NC_012582.1	345969..346664		144.665	2.03929	1.02807	4.69498e-08	1.49214e-06	0.000177564	636	203.865	139.112	165.171	752	240.034	152.271	202.224	716	223.151	142.613	173.776	402	119.242	84.8537	74.5927	485	161.017	119.197	107.067	455	126.103	92.214	84.1082
acs	acs acetyl coA synthase	VC395_RS01725	VC395_0342	NC_012582.1	complement(354549..356498)		41.3319	2.23	1.15704	0.00125013	0.010894	1	515	58.9205	40.2058	133.747	639	72.7997	46.1823	171.837	529	58.8458	37.6077	128.391	687	72.7334	51.7578	127.476	152	18.0114	13.3334	33.5551	181	17.9048	13.093	33.4584
VC395_RS02365	mshA	VC395_RS02365	VC395_0453	NC_012582.1	484892..485419		1495.81	2.06781	1.0481	0.000366699	0.00391767	1	4859	2053.08	1400.97	1261.9	5263	2214.43	1404.78	1415.3	6405	2631.36	1681.67	1554.52	2862	1119.05	796.323	531.056	3404	1489.68	1102.78	751.458	4134	1510.29	1104.41	764.183
glmS	glmS	VC395_RS02790	VC395_0531	NC_012582.1	566941..568773		542.688	2.84364	1.50774	3.57217e-08	1.1547e-06	0.0001351	7403	901.03	614.839	1922.59	7536	913.36	579.412	2026.55	5736	678.799	433.813	1392.15	3550	399.832	284.524	658.717	2641	332.924	246.455	583.02	3442	362.221	264.876	636.265
nlpD	nlpD	VC395_RS02890	VC395_0550	NC_012582.1	585925..586860		778.3	2.0531	1.0378	0.00168173	0.0139728	1	4546	1083.55	739.384	1180.61	4854	1152.09	730.858	1305.32	5838	1352.95	864.658	1416.91	5409	1193.03	848.975	1003.66	1787	441.151	326.573	394.493	2719	560.349	409.759	502.616
oadA_1	oadA	VC395_RS03010	VC395_0567	NC_012582.1	604854..606641		741.057	2.49805	1.3208	3.06574e-07	8.58862e-06	0.00115946	9132	1139.44	777.525	2371.61	9603	1193.17	756.918	2582.4	8883	1077.67	688.729	2155.94	4462	515.198	366.62	827.942	5054	653.14	483.504	1115.71	4885	527.014	385.382	903.008
aceB	aceB	VC395_RS03890	VC395_0751	NC_012582.1	811111..812748		14.832	2.09612	1.06772	0.000196478	0.0023077	0.743081	139	18.9319	12.9186	36.0988	187	25.3624	16.0893	50.2872	183	24.2344	15.4879	44.4149	173	21.8044	15.5162	32.1009	67	9.45147	6.9967	14.7907	83	9.77438	7.14758	15.3428
VC395_RS03900	acetoin utilization protein	VC395_RS03900	VC395_0754	NC_012582.1	complement(814344..814793)		1381.49	2.44358	1.28899	1.25996e-05	0.000222751	0.0476517	3858	1912.69	1305.17	1001.94	4430	2187.03	1387.4	1191.3	4713	2271.85	1451.91	1143.86	2795	1282.28	912.479	518.624	2054	1054.69	780.764	453.435	2129	912.616	667.356	393.553
VC395_RS04175	citrate/ sodium symporter	VC395_RS04175	VC395_0812	NC_012582.1	complement(873699..875045)		5.34379	2.30938	1.20751	0.000278851	0.00311096	1	51	8.44688	5.76393	13.2449	46	7.58671	4.81282	12.3701	53	8.53499	5.45462	12.8633	36	5.51756	3.92635	6.67995	24	4.11701	3.04772	5.29817	25	3.58012	2.61798	4.62133
VC395_RS04485	pilE	VC395_RS04485	VC395_0873	NC_012582.1	complement(945886..946329)		50.0198	2.47874	1.30961	4.08119e-06	8.8672e-05	0.015435	144	72.3558	49.3737	37.3973	149	74.5533	47.2947	40.0684	171	83.5425	53.3911	41.5024	111	51.6122	36.7277	20.5965	43	22.3781	16.566	9.49256	95	41.2729	30.1811	17.5611
VC395_RS04515	abgT	VC395_RS04515	VC395_0879	NC_012582.1	949541..951100		154.232	2.30636	1.20562	1.30795e-06	3.20105e-05	0.00494665	1890	270.291	184.439	490.84	1700	242.096	153.58	457.156	1403	195.087	124.678	340.514	817	108.121	76.9398	151.598	1015	150.342	111.294	224.069	991	122.539	89.6074	183.19
VC395_RS21350	Hyp	VC395_RS21350	VC395_0881	NC_012582.1	complement(951796..951927)		1329.44	2.13434	1.09379	4.02735e-06	8.8043e-05	0.0152314	992	1676.61	1144.07	257.626	1278	2150.9	1364.48	343.674	1409	2315.43	1479.77	341.97	791	1237.13	880.352	146.773	510	892.76	660.889	112.586	986	1440.88	1053.65	182.265
treB	treB	VC395_RS04735	VC395_0926	NC_012582.1	991961..993385		124.234	5.7224	2.51662	1.93631e-15	1.83078e-13	7.32313e-12	1382	216.365	147.642	358.91	1170	182.404	115.712	314.631	1124	171.098	109.347	272.8	492	71.2791	50.7229	91.2926	196	31.7819	23.5274	43.2684	166	22.4708	16.4319	30.6856
treC	treC	VC395_RS04740	VC395_0927	NC_012582.1	993465..995153		32.7425	2.66578	1.41456	6.63522e-06	0.000133688	0.0250944	433	57.1942	39.0278	112.452	377	49.5878	31.4573	101.381	338	43.4092	27.7423	82.034	344	42.0476	29.9214	63.8306	99	13.5439	10.0262	21.855	136	15.5322	11.3581	25.14
dtpA	dtpA	VC395_RS05125	VC395_1003	NC_012582.1	complement(1074469..1075950)		44.874	2.20278	1.13933	4.30973e-06	9.26102e-05	0.0162994	540	81.2904	55.4705	140.24	431	64.6089	40.9863	115.903	408	59.7182	38.1652	99.0233	279	38.8658	27.6573	51.7696	252	39.2908	29.086	55.6308	291	37.8765	27.6974	53.7923
nagE	nagE	VC395_RS05155	VC395_1010	NC_012582.1	1083479..1085050		607.146	2.10386	1.07304	8.08234e-05	0.00108012	0.305674	6622	939.789	641.288	1719.76	6647	939.37	595.912	1787.48	6625	914.172	584.237	1607.92	3367	442.184	314.662	624.76	4333	636.905	471.485	956.541	4600	564.456	412.762	850.325
VC395_RS05425	response regulator	VC395_RS05425	VC395_1064	NC_012582.1	1142347..1143438		77.1914	2.14813	1.10308	3.05931e-09	1.25764e-07	1.15703e-05	528	107.871	73.6084	137.123	621	126.338	80.1453	166.997	613	121.768	77.8205	148.778	456	86.2093	61.3474	84.6126	303	64.1148	47.4627	66.8894	320	56.5265	41.3354	59.153
VC395_RS05545	Hyp	VC395_RS05545	VC395_1090	NC_012582.1	1166259..1166801		62.0421	2.18487	1.12755	6.68087e-06	0.000133688	0.025267	250	102.715	70.0901	64.9259	211	86.3269	54.7636	56.7412	240	95.8751	61.2728	58.249	165	62.733	44.6414	30.6164	99	42.1283	31.1866	21.855	158	56.1283	41.0442	29.2068
VC395_RS06915	Hyp	VC395_RS06915	VC395_1368	NC_012582.1	complement(1410976..1411488)		3196.91	2.23267	1.15877	7.7464e-07	2.00664e-05	0.00292969	11091	4823.33	3291.32	2880.37	11864	5137.8	3259.29	3190.41	11250	4756.96	3040.12	2730.42	7337	2952.66	2101.14	1361.41	6134	2762.9	2045.31	1354.12	6635	2494.87	1824.39	1226.5
VC395_RS06975	Hyp	VC395_RS06975	VC395_1381	NC_012582.1	1426565..1426741		2443.19	6.27694	2.65006	6.7121e-27	1.41029e-24	2.53852e-23	1890	2382.22	1625.57	490.84	3358	4214.74	2673.72	903.018	3869	4741.55	3030.27	939.023	646	753.479	536.183	119.868	571	745.421	551.817	126.052	680	741.072	541.914	125.7
VC395_RS07110	MCP	VC395_RS07110	VC395_1408	NC_012582.1	1456490..1458379		320.09	2.51797	1.33226	8.58372e-06	0.000159919	0.0324636	4785	564.825	385.422	1242.68	3803	447.021	283.579	1022.69	3971	455.756	291.269	963.778	2213	241.731	172.018	410.631	2050	250.629	185.534	452.552	2269	231.578	169.343	419.432
VC395_RS07165	serine transporter	VC395_RS07165	VC395_1420	NC_012582.1	complement(1471353..1472606)		621.475	2.08483	1.05993	0.000909245	0.00836682	1	6685	1189.32	811.559	1736.12	4750	841.51	533.833	1277.35	4695	812.143	519.032	1139.5	4461	734.424	522.623	827.757	2501	460.845	341.152	552.114	3310	509.161	372.328	611.864
mglB	mglB	VC395_RS07285	VC395_1444	NC_012582.1	1498952..1499926		625.552	2.98128	1.57593	1.51013e-05	0.000254969	0.057113	4900	1121.21	765.081	1272.55	3844	875.875	555.633	1033.71	3910	869.895	555.94	948.973	3133	663.388	472.073	581.341	1200	284.391	210.527	264.909	1328	262.735	192.127	245.485
mglA	mglA	VC395_RS07295	VC395_1446	NC_012582.1	1500132..1501640		69.7656	2.31523	1.21115	9.97706e-07	2.49889e-05	0.00377333	730	107.926	73.6461	189.584	697	102.614	65.0958	187.434	768	110.399	70.555	186.397	694	94.9472	67.5653	128.775	273	41.8034	30.9461	60.2667	293	37.4544	27.3888	54.162
mglC	mglC	VC395_RS07300	VC395_1447	NC_012582.1	1501651..1502658		85.5207	3.39668	1.76413	2.86851e-13	2.04693e-11	1.08487e-09	732	162.011	110.552	190.103	582	128.27	81.3714	156.509	470	101.142	64.6388	114.071	336	68.8162	48.9703	62.3462	184	42.179	31.2241	40.6193	176	33.6804	24.629	32.5342
VC395_RS07455	amino acid transporter	VC395_RS07455	VC395_1481	NC_012582.1	complement(1541047..1542075)		23.4499	2.41763	1.27359	0.000822096	0.00769595	1	203	44.0123	30.0329	52.7198	136	29.3621	18.6266	36.5725	161	33.9395	21.6903	39.0754	180	36.1135	25.6987	33.3997	46	10.3295	7.64671	10.1548	51	9.56048	6.99116	9.42752
rmf	rmf	VC395_RS08055	VC395_1604	NC_012582.1	complement(1674131..1674304)		7147.45	2.48609	1.31388	0.000314357	0.00344608	1	7580	9718.83	6631.87	1968.55	6701	8555.66	5427.5	1802	11777	14681.8	9382.99	2858.33	8408	9975.98	7099	1560.14	1806	2398.32	1775.42	398.688	3827	4242.62	3102.44	707.433
VC395_RS08540	catalase	VC395_RS08540	VC395_1701	NC_012582.1	complement(1781556..1783067)		8.81933	2.73634	1.45225	6.27951e-07	1.69382e-05	0.00237491	94	13.8698	9.46438	24.4121	81	11.9014	7.54992	21.7822	103	14.7768	9.44368	24.9985	56	7.64625	5.44114	10.391	38	5.80725	4.29896	8.38878	39	4.97551	3.63838	7.20928
galK	galK	VC395_RS08585	VC395_1711	NC_012582.1	complement(1792054..1793214)		70.1454	2.13257	1.0926	1.36996e-08	5.03028e-07	5.18119e-05	564	108.378	73.9542	146.473	603	115.385	73.1972	162.156	530	99.0235	63.2848	128.633	309	54.9463	39.1003	57.3362	351	69.8576	51.7139	77.4858	381	63.302	46.29	70.4291
VC395_RS08855	Hyp	VC395_RS08855	VC395_1761	NC_012582.1	1854402..1855592		890.821	7.72927	2.95033	9.7709e-23	1.42129e-20	3.69535e-19	8061	1509.98	1030.37	2093.47	6901	1287.25	816.6	1855.79	7092	1291.67	825.492	1721.26	1458	252.731	179.845	270.538	1064	206.428	152.814	234.886	1233	199.699	146.031	227.924
vesC	vesC	VC395_RS08875	VC395_1766	NC_012582.1	complement(1858726..1860372)		224.516	2.93506	1.55339	8.55789e-10	4.04574e-08	3.23659e-06	3006	407.183	277.851	780.669	2295	309.565	196.38	617.161	2368	311.876	199.317	574.724	1734	217.354	154.671	321.751	793	111.255	82.3591	175.061	947	110.913	81.1056	175.056
VC395_RS09155	Hyp	VC395_RS09155	VC395_1824	NC_012582.1	complement(1923143..1923343)		514.387	2.29871	1.20082	1.05196e-07	3.18281e-06	0.000397852	559	620.454	423.382	145.174	697	770.371	488.704	187.434	915	987.46	631.075	222.074	590	605.993	431.231	109.477	247	283.948	210.2	54.527	417	400.189	292.641	77.0838
VC395_RS09170	PAS/EAL protein	VC395_RS09170	VC395_1827	NC_012582.1	complement(1927272..1929728)		50.2454	2.19264	1.13267	4.96273e-08	1.56409e-06	0.00018769	790	71.7325	48.9484	205.166	845	76.4038	48.4686	227.234	945	83.4298	53.3191	229.355	563	47.3059	33.6633	104.467	462	43.4486	32.1639	101.99	517	40.5892	29.6811	95.5691
purR	purR	VC395_RS09225	VC395_1838	NC_012582.1	1944052..1945062		252.864	2.2654	1.17977	5.07765e-06	0.000107886	0.0192037	1651	364.326	248.606	428.771	1700	373.561	236.977	457.156	1991	427.184	273.008	483.224	1163	237.487	168.998	215.799	834	190.613	141.106	184.112	1102	210.259	153.754	203.708
VC395_RS09455	Hyp	VC395_RS09455	VC395_1887	NC_012582.1	complement(2007332..2008402)		35.3819	2.12709	1.08888	1.26041e-05	0.000222751	0.0476687	193	40.2033	27.4337	50.1228	307	63.6814	40.3978	82.557	296	59.951	38.3141	71.8404	183	35.2755	25.1024	33.9564	119	25.6742	19.0059	26.2701	193	34.761	25.4192	35.6767
VC395_RS09470	NAM lyase	VC395_RS09470	VC395_1890	NC_012582.1	complement(2010718..2011614)		335.065	2.42309	1.27685	8.33285e-08	2.56218e-06	0.000315148	1625	404.161	275.789	422.018	2385	590.69	374.718	641.363	2295	554.99	354.688	557.006	1192	274.344	195.226	221.18	1046	269.45	199.467	230.912	1172	252.035	184.302	216.648
siaM	siaM	VC395_RS09475	VC395_1891	NC_012582.1	complement(2011652..2012935)		200.613	2.73009	1.44895	6.2982e-08	1.95244e-06	0.000238198	1350	234.565	160.061	350.6	1975	341.716	216.776	531.108	2084	352.069	225.003	505.796	1025	164.805	117.277	190.193	785	141.268	104.577	173.294	783	117.631	86.0184	144.74
siaP	siaP	VC395_RS09485	VC395_1893	NC_012582.1	complement(2013515..2014480)		534.952	2.36253	1.24033	0.000217125	0.00251891	0.821165	2797	645.965	440.79	726.391	3821	878.746	557.454	1027.53	4227	949.182	606.612	1025.91	2413	515.694	366.973	447.742	1654	395.637	292.88	365.132	1967	392.782	287.225	363.606
VC395_RS09510	neuraminidase	VC395_RS09510	VC395_1898	NC_012582.1	2017831..2020176		642.025	3.75868	1.91023	6.66612e-14	5.25235e-12	2.52113e-10	9246	879.265	599.987	2401.22	10964	1038.26	658.643	2948.39	11295	1044.37	667.443	2741.34	4396	386.849	275.286	815.696	3147	309.961	229.457	694.723	3473	285.563	208.82	641.995
VC395_RS09555	Hyp	VC395_RS09555	VC395_1908	NC_012582.1	complement(2025276..2025854)		19.5213	2.21131	1.1449	0.000228539	0.00263517	0.864336	98	37.7608	25.767	25.4509	59	22.6379	14.3609	15.866	77	28.8474	18.4361	18.6882	47	16.7584	11.9254	8.72104	28	11.1742	8.27202	6.1812	65	21.6551	15.8354	12.0155
VC395_RS09565	middle operon regulator (mor)	VC395_RS09565	VC395_1910	NC_012582.1	complement(2026180..2026554)		15.7967	2.55189	1.35157	5.17451e-05	0.00073849	0.1957	48	28.5564	19.4862	12.4658	29	17.1803	10.8987	7.79855	46	26.6085	17.0052	11.1644	25	13.7632	9.79405	4.63885	18	11.0912	8.21057	3.97363	20	10.2878	7.52304	3.69707
VC395_RS09930	cons hyp	VC395_RS09930	VC395_1987	NC_012582.1	2099476..2101410		105.335	2.46502	1.3016	3.82305e-05	0.000567803	0.144588	1576	181.706	123.991	409.293	1332	152.928	97.0136	358.195	1326	148.647	94.9989	321.826	1333	142.22	101.205	247.344	410	48.96	36.2439	90.5105	562	56.0248	40.9685	103.888
VC395_RS09940	cons hyp	VC395_RS09940	VC395_1989	NC_012582.1	2102839..2104389		50.7276	2.17477	1.12086	2.70234e-06	6.19409e-05	0.0102203	622	89.469	61.0513	161.536	517	74.0529	46.9773	139.029	494	69.0891	44.1541	119.896	483	64.2906	45.7498	89.6226	209	31.1367	23.0498	46.1383	310	38.5545	28.1932	57.3045
VC395_RS10285	pvcA taurine dioxygenase	VC395_RS10285	VC395_2064	NC_012582.1	2182945..2184771		15.7688	2.36473	1.24167	1.23449e-09	5.55814e-08	4.66883e-06	182	22.2242	15.1652	47.266	216	26.2651	16.6619	58.0857	204	24.2207	15.4792	49.5117	131	14.8028	10.5338	24.3076	92	11.6356	8.61353	20.3097	111	11.7195	8.56997	20.5187
VC395_RS10290	bisZ biotin reductase	VC395_RS10290	VC395_2065	NC_012582.1	complement(2184861..2187308)		415.086	2.28741	1.19372	1.76592e-05	0.000292098	0.066787	8065	734.999	501.544	2094.51	6861	622.643	394.989	1845.03	6158	545.661	348.726	1494.57	3288	277.289	197.321	610.102	4076	384.735	284.81	899.807	4684	369.088	269.898	865.853
VC395_RS10295	yecK cytochrome C	VC395_RS10295	VC395_2066	NC_012582.1	complement(2187331..2188425)		380.974	3.001	1.58545	3.37477e-10	1.67939e-08	1.27634e-06	3173	646.472	441.136	824.039	2663	540.282	342.741	716.122	2836	561.806	359.044	688.309	1109	209.088	148.789	205.779	1226	258.711	191.517	270.648	1441	253.849	185.628	266.374
VC395_RS10300	chitinase	VC395_RS10300	VC395_2067	NC_012582.1	complement(2188692..2191232)		53.2388	4.75065	2.24813	4.54256e-34	1.718e-31	1.718e-30	870	76.3851	52.1232	225.942	1031	90.14	57.1825	277.252	924	78.8791	50.4108	224.259	270	21.9367	15.6104	50.0996	255	23.1886	17.1659	56.2931	254	19.2821	14.1002	46.9527
VC395_RS10575	Hyp	VC395_RS10575	VC395_2126	NC_012582.1	2248388..2248978		80.4933	2.5161	1.33119	1.67206e-12	1.07773e-10	6.32373e-09	369	139.294	95.0506	95.8306	256	96.2312	61.0466	68.8424	364	133.601	85.3827	88.3443	184	64.275	45.7387	34.1419	122	47.6992	35.3105	26.9324	212	69.1948	50.5991	39.1889
ptsG	ptsG	VC395_RS10585	VC395_2128	NC_012582.1	complement(2251158..2252588)		1795.7	3.14553	1.6533	5.34572e-11	3.11039e-09	2.02175e-07	20803	3243.25	2213.11	5402.61	17190	2668.7	1692.95	4622.66	15288	2317.42	1481.04	3710.46	8852	1277.07	908.773	1642.52	6448	1041.18	770.757	1423.44	7036	948.443	693.555	1300.63
nhaC	nhaC	VC395_RS10705	VC395_2152	NC_012582.1	2277705..2279150		529.675	2.86169	1.51687	6.73908e-07	1.78232e-05	0.00254872	6617	1020.91	696.641	1718.46	4887	750.823	476.303	1314.19	4340	651.052	416.081	1053.34	2389	341.083	242.718	443.289	2370	378.72	280.357	523.195	2496	332.967	243.484	461.394
VC395_RS10765	oxidoreductase	VC395_RS10765	VC395_2162	NC_012582.1	2289330..2289953		95.5908	2.10242	1.07205	0.000190606	0.00224571	0.720873	398	142.296	97.099	103.362	407	144.902	91.9219	109.449	440	152.955	97.7517	106.79	393	130.023	92.5256	72.9227	179	66.2838	49.0682	39.5155	213	65.8446	48.1493	39.3737
VC395_RS10990	Hyp	VC395_RS10990	VC395_2209	NC_012582.1	2339843..2340616		52.9715	2.09342	1.06586	1.40319e-09	6.17079e-08	5.30688e-06	249	71.7715	48.975	64.6662	290	83.2378	52.8039	77.9855	319	89.4014	57.1355	77.4226	185	49.345	35.1143	34.3275	144	42.9893	31.8239	31.789	209	52.0871	38.089	38.6343
ushA	ushA	VC395_RS11340	VC395_2288	NC_012582.1	complement(2403131..2404792)		1019.74	2.03402	1.02433	0.000121687	0.00152897	0.460221	13089	1756.99	1198.92	3399.26	11420	1526.51	968.376	3071.01	10693	1395.61	891.917	2595.24	11363	1411.48	1004.42	2108.45	5383	748.397	554.02	1188.34	6275	728.295	532.571	1159.95
VC395_RS11640	Hyp	VC395_RS11640	VC395_2337	NC_012582.1	2460693..2460833		3637.34	2.29661	1.1995	0.00157168	0.0132091	1	3064	4848.01	3308.16	795.732	3124	4922.16	3122.49	840.092	4558	7012.13	4481.37	1106.25	3275	4795.17	3412.29	607.69	1007	1650.25	1221.64	222.303	1968	2692.35	1968.8	363.791
VC395_RS11735	cytochrome c554	VC395_RS11735	VC395_2357	NC_012582.1	complement(2479660..2479983)		2583.52	2.05849	1.04159	0.000104235	0.00134087	0.394216	5175	3563.36	2431.54	1343.97	6047	4146.28	2630.29	1626.13	6284	4207.13	2688.73	1525.15	3604	2296.42	1634.16	668.737	3575	2549.59	1887.4	789.207	3929	2339.17	1710.53	726.289
VC395_RS11840	Hyp	VC395_RS11840	VC395_2380	NC_012582.1	2505076..2505459		365.191	3.28618	1.71641	1.56908e-15	1.52161e-13	5.93427e-12	885	514.169	350.855	229.838	954	551.926	350.128	256.545	1093	617.424	394.589	265.276	465	249.996	177.9	86.2826	295	177.513	131.408	65.1234	415	208.469	152.444	76.7141
deoC	deoC	VC395_RS12220	VC395_2465	NC_012582.1	complement(2591723..2592502)		566.863	2.14844	1.10329	0.00046652	0.00473382	1	3451	987.061	673.545	896.237	2629	748.789	475.013	706.979	3106	863.777	552.03	753.839	2432	643.696	458.06	451.267	1475	436.954	323.467	325.617	1731	428.082	313.038	319.981
VC395_RS12225	Hyp	VC395_RS12225	VC395_2466	NC_012582.1	2592610..2592792		278.578	2.44056	1.28721	1.23594e-08	4.58267e-07	4.67432e-05	364	443.756	302.807	94.5321	331	401.828	254.91	89.011	367	435.02	278.017	89.0724	251	283.162	201.501	46.5741	133	167.934	124.318	29.3607	191	201.329	147.223	35.307
VC395_RS12250	Hyp	VC395_RS12250	VC395_2472	NC_012582.1	2598573..2598752		461.652	2.65395	1.40814	6.17677e-11	3.53947e-09	2.33605e-07	497	615.996	420.339	129.073	571	704.737	447.067	153.551	672	809.825	517.551	163.097	341	391.105	278.314	63.2739	195	250.323	185.308	43.0477	331	354.716	259.388	61.1864
VC395_RS12815	Hyp	VC395_RS12815	VC395_2588	NC_012582.1	2738889..2739095		626.086	2.15392	1.10697	3.07004e-05	0.000473914	0.116109	705	759.823	518.484	183.091	867	930.491	590.28	233.15	1149	1204.05	769.495	278.867	814	811.832	577.707	151.041	354	395.159	292.526	78.1481	505	470.593	344.125	93.3509
VC395_RS12990	2-hydroxyacid dehydrogenase	VC395_RS12990	VC395_2618	NC_012582.1	complement(2776225..2777202)		129.522	2.17272	1.1195	6.61532e-07	1.76191e-05	0.00250192	804	183.405	125.151	208.802	923	209.665	133.006	248.209	920	204.053	130.408	223.288	546	115.257	82.0177	101.313	502	118.605	87.8005	110.82	548	108.085	79.0381	101.3
VC395_RS13110	σ54	VC395_RS13110	VC395_2642	NC_012582.1	2796498..2797961		1410.79	2.1769	1.12227	1.68631e-05	0.000282196	0.0637763	13990	2131.92	1454.76	3633.25	12399	1881.52	1193.59	3334.28	16728	2478.55	1584.01	4059.96	12450	1755.66	1249.34	2310.15	6321	997.662	738.545	1395.41	7357	969.359	708.85	1359.97
xds_2	xds	VC395_RS13560	VC395_2734	NC_012582.1	complement(2875755..2878364)		703.029	4.15538	2.05498	1.38598e-15	1.37942e-13	5.24179e-12	14379	1229.09	838.696	3734.28	12636	1075.55	682.305	3398.02	11072	920.196	588.087	2687.22	4195	331.821	236.127	778.399	3578	316.766	234.494	789.869	4299	317.725	232.339	794.684
VC395_RS13765	Hyp	VC395_RS13765	VC395_2780	NC_012582.1	2921006..2921365		1028.51	4.39423	2.13561	8.80298e-16	9.24802e-14	3.32929e-12	2146	1329.91	907.493	557.324	2592	1599.54	1014.71	697.029	3021	1820.3	1163.33	733.209	1159	664.65	472.971	215.057	511	327.987	242.801	112.807	672	360.074	263.306	124.221
VC395_RS13945	Hyp	VC395_RS13945	VC395_2817	NC_012582.1	2962116..2962382		7.81972	6.27476	2.64956	6.12864e-05	0.000858463	0.231785	9	7.52013	5.13154	2.33733	18	14.977	9.50102	4.84048	17	13.8112	8.82661	4.12597	8	6.18573	4.40182	1.48443	1	0.865421	0.64065	0.220757	0	0	0	0
VC395_RS14165	GGDEF/EAL protein	VC395_RS14165	VC395_2862	NC_012582.1	3009213..3011744		33.0495	2.1872	1.12909	2.50535e-10	1.29798e-08	9.47525e-07	570	50.2233	34.271	148.031	539	47.2921	30.0009	144.945	637	54.5721	34.8764	154.603	349	28.456	20.2496	64.7584	314	28.6553	21.2128	69.3178	383	29.1783	21.3368	70.7988
rrf_8	rrf	VC395_RS14180	VC395_5S08	NC_012582.1	complement(3013185..3013300)		16.6061	137.197	7.10011	0.00365815	0.0260549	1	25	48.0813	32.8094	6.49259	14	26.8123	17.009	3.76482	0	0	0	0	0	0	0	0	0	0	0	0	0	0	0	0
VC395_RS14290	maltodextrin phosphorylase	VC395_RS14290	VC395_A0011	NC_012583.1	12272..14725		127.382	2.04571	1.0326	1.03439e-05	0.000188988	0.0391206	2417	219.733	149.94	627.703	2076	187.939	119.224	558.269	2000	176.787	112.983	485.408	1509	126.948	90.3376	280.001	1339	126.08	93.3336	295.594	1307	102.737	75.1269	241.603
malQ	malQ	VC395_RS14295	VC395_A0012	NC_012583.1	14811..16991		108.241	2.37208	1.24615	3.61557e-07	1.00545e-05	0.00136741	1902	194.558	132.761	493.956	1448	147.495	93.5669	389.39	1548	153.961	98.3946	375.706	1011	95.699	68.1003	187.595	780	82.6376	61.1746	172.191	924	81.7224	59.7601	170.804
vasW	vasW	VC395_RS14315	VC395_A0016	NC_012583.1	22511..23398		35.0689	2.58893	1.37236	1.52287e-10	8.22784e-09	5.75949e-07	187	46.981	32.0586	48.5646	214	53.5383	33.9633	57.5479	251	61.3134	39.1847	60.9188	125	29.0609	20.68	23.1943	93	24.1996	17.9144	20.5304	112	24.3293	17.791	20.7036
vasX	vasX	VC395_RS14320	VC395_A0017	NC_012583.1	23395..26652		41.0893	2.90284	1.53747	1.76486e-13	1.2836e-11	6.6747e-10	881	60.328	41.1662	228.799	934	63.6882	40.4022	251.167	980	65.2484	41.6995	237.85	437	27.6912	19.7053	81.0871	351	24.894	18.4284	77.4858	476	28.1826	20.6087	87.9902
VC395_RS14355	chitinase	VC395_RS14355	VC395_A0024	NC_012583.1	33035..35581		51.3411	2.34264	1.22813	1.91243e-07	5.69513e-06	0.000723281	845	74.0153	50.5061	219.449	1017	88.7065	56.2731	273.487	868	73.924	47.244	210.667	449	36.394	25.8983	83.3138	515	46.7215	34.5868	113.69	560	42.4115	31.0137	103.518
deoD_2	deoD	VC395_RS14470	VC395_A0047	NC_012583.1	complement(61308..62018)		1027.96	2.01833	1.01316	0.000229963	0.00263552	0.869721	5124	1607.8	1097.12	1330.72	4613	1441.38	914.372	1240.51	5500	1677.98	1072.38	1334.87	3492	1013.95	721.537	647.955	3079	1000.64	740.751	679.712	3295	893.945	653.703	609.092
VC395_RS14500	lpp major outer membrane lipoprotein	VC395_RS14500	VC395_A0053	NC_012583.1	complement(66514..66762)		17293.9	3.48945	1.803	4.08739e-12	2.53418e-10	1.54585e-08	29235	26193.7	17873.9	7592.43	23568	21027.5	13339.3	6337.8	37124	32340.7	20668.6	9010.15	12403	10283.5	7317.81	2301.43	7413	6879.13	5092.45	1636.47	14260	11047	8078.21	2636.01
VC395_RS14545	phosphate ABC transporter, periplasmic	VC395_RS14545	VC395_A0063	NC_012583.1	79462..80283		19.2324	2.28123	1.18981	3.43955e-05	0.000522424	0.130084	152	41.254	28.1506	39.4749	72	19.4592	12.3444	19.3619	102	26.9168	17.2022	24.7558	86	21.5992	15.3702	15.9576	36	10.1197	7.4914	7.94726	68	15.9574	11.669	12.57
VC395_RS14665	Hyp	VC395_RS14665	VC395_A0088	NC_012583.1	102461..103150		9.71828	3.18807	1.67268	1.70203e-06	4.03857e-05	0.00643709	55	17.7831	12.1347	14.2837	43	13.8447	8.78271	11.5634	41	12.8893	8.23741	9.95087	27	8.07842	5.74868	5.00996	14	4.68832	3.47065	3.0906	16	4.47297	3.27089	2.95765
VC395_RS14670	Hyp	VC395_RS14670	VC395_A0089	NC_012583.1	103193..104416		25.1221	2.97165	1.57126	1.33844e-12	8.88069e-11	5.06199e-09	238	43.38	29.6014	61.8094	185	33.5779	21.301	49.7494	216	38.2796	24.4641	52.4241	105	17.7101	12.6026	19.4832	74	13.9698	10.3415	16.336	103	16.2323	11.87	19.0399
tsiV3	tsiV3	VC395_RS14815	VC395_A0117	NC_012583.1	140645..141013		100.158	2.24861	1.16903	6.85803e-05	0.000943832	0.259371	192	116.083	79.212	49.8631	298	179.413	113.815	80.1368	286	168.126	107.447	69.4134	146	81.6843	58.1273	27.0909	126	78.9011	58.4085	27.8154	182	95.1415	69.5728	33.6433
VC395_RS14925	tagA-related protein	VC395_RS14925	VC395_A0141	NC_012583.1	164107..167850		33.9959	3.52246	1.81658	3.72566e-23	6.12628e-21	1.40905e-19	969	57.7407	39.4007	251.653	861	51.0894	32.4098	231.536	815	47.2189	30.1771	197.804	311	17.1489	12.2033	57.7073	317	19.5642	14.4829	69.98	356	18.3417	13.4125	65.8078
VC395_RS15075	Hyp	VC395_RS15075	VC395_A0172	NC_012583.1	199458..200333		51.0261	2.08678	1.06128	1.08089e-09	4.97261e-08	4.08793e-06	277	70.5455	48.1384	71.9379	308	78.1106	49.5514	82.826	350	86.6679	55.3885	84.9465	212	49.9625	35.5538	39.3375	182	48.0071	35.5385	40.1778	193	42.4989	31.0776	35.6767
VC395_RS15475	tlh thermolabile hemolysin	VC395_RS15475	VC395_A0255	NC_012583.1	complement(270239..271495)		70.5578	5.18087	2.3732	1.39253e-23	2.50788e-21	5.26654e-20	660	117.139	79.9328	171.404	514	90.843	57.6285	138.223	672	115.965	74.1123	163.097	239	39.2532	27.9329	44.3474	89	16.3604	12.1112	19.6474	146	22.4049	16.3837	26.9886
VC395_RS15485	hylB	VC395_RS15485	VC395_A0257	NC_012583.1	274978..276624		372.928	5.8604	2.551	5.14516e-16	5.55971e-14	1.9459e-12	4280	579.754	395.609	1111.53	4018	541.976	343.816	1080.5	4507	593.593	379.359	1093.87	800	100.279	71.3592	148.443	843	118.269	87.552	186.098	1223	143.238	104.744	226.076
prtV	prtV	VC395_RS15500	VC395_A0260	NC_012583.1	complement(278850..281606)		97.5173	5.26301	2.39589	1.02737e-12	6.93845e-11	3.88553e-09	1956	158.28	108.006	507.98	1816	146.333	92.83	488.35	1824	143.51	91.7158	442.692	899	67.3186	47.9045	166.813	231	19.3604	14.332	50.9949	300	20.9899	15.349	55.456
VC395_RS15535	glxA	VC395_RS15535	VC395_A0268	NC_012583.1	complement(287375..288391)		4.97355	2.1012	1.07121	0.00136555	0.0117408	1	30	6.58103	4.49073	7.79111	31	6.7718	4.29586	8.33638	45	9.59812	6.13405	10.9217	26	5.27794	3.75583	4.82441	15	3.40807	2.52291	3.31136	25	4.74181	3.46748	4.62133
VC395_RS15710	carboxypeptidase	VC395_RS15710	VC395_A0307	NC_012583.1	323683..324852		127.702	2.1527	1.10615	1.49056e-09	6.47964e-08	5.63728e-06	1049	200.025	136.492	272.429	1045	198.424	125.875	281.017	1019	188.922	120.738	247.316	670	118.223	84.1284	124.321	531	104.869	77.632	117.222	700	115.408	84.3931	129.397
VC395_RS15935	Hyp	VC395_RS15935	VC395_A0356	NC_012583.1	complement(361735..362007)		52.814	5.24301	2.39039	0.00108188	0.00974208	1	151	123.398	84.2036	39.2152	72	58.5913	37.1688	19.3619	73	58.0036	37.0695	17.7174	75	56.7167	40.3601	13.9166	0	0	0	0	3	2.11974	1.55008	0.55456
VC395_RS16110	bleomycin resistance	VC395_RS16110	VC395_A0392	NC_012583.1	385015..385401		7.68312	212.461	7.73105	0.000993256	0.00900838	1	20	11.5296	7.86747	5.19407	23	13.2032	8.37579	6.18506	19	10.6497	6.80611	4.61138	0	0	0	0	0	0	0	0	0	0	0	0
VC395_RS16115	hyp	VC395_RS16115	VC395_A0393	NC_012583.1	385658..385861		46.3313	669.42	9.38677	5.97735e-05	0.00084352	0.226063	69	75.4593	51.4915	17.9195	46	50.0946	31.7788	12.3701	82	87.1923	55.7237	19.9017	0	0	0	0	0	0	0	0	0	0	0	0
VC395_RS16120	hyp	VC395_RS16120	VC395_A0394	NC_012583.1	386056..386307		11.721	212.428	7.73083	0.00099982	0.00904621	1	16	14.1649	9.66575	4.15526	21	18.5132	11.7443	5.64722	25	21.5196	13.7529	6.06761	0	0	0	0	0	0	0	0	0	0	0	0
VC395_RS16125	lipocalin-like protein	VC395_RS16125	VC395_A0395	NC_012583.1	386456..386971		9.93899	2.97194	1.5714	1.19859e-05	0.000213824	0.0453308	35	15.1326	10.3261	9.08962	33	14.2078	9.01308	8.87421	39	16.3949	10.4778	9.46546	18	7.2017	5.1248	3.33997	9	4.03024	2.98349	1.98682	20	7.47662	5.46733	3.69707
VC395_RS16130	Hyp	VC395_RS16130	VC395_A0396	NC_012583.1	387274..387456		6.56523	86.4019	6.43299	0.00688018	0.0430809	1	9	10.972	7.487	2.33733	7	8.49788	5.39084	1.88241	9	10.6681	6.81785	2.18434	0	0	0	0	0	0	0	0	0	0	0	0
VC395_RS16135	hyp	VC395_RS16135	VC395_A0397	NC_012583.1	387665..388123		13.6008	444.012	8.79446	0.000178107	0.00213841	0.673599	46	22.3583	15.2567	11.9464	35	16.9402	10.7464	9.41204	49	23.1568	14.7992	11.8925	0	0	0	0	0	0	0	0	0	0	0	0
VC395_RS16140	hyp	VC395_RS16140	VC395_A0398	NC_012583.1	388274..388636		42.8156	1113.62	10.121	1.5e-05	0.000254394	0.05673	93	57.1571	39.0025	24.1524	133	81.397	51.6362	35.7658	99	59.1593	37.8081	24.0277	0	0	0	0	0	0	0	0	0	0	0	0
VC395_RS16145	Hyp	VC395_RS16145	VC395_A0399	NC_012583.1	388872..389297		95.4303	2.95914	1.56518	1.69997e-08	6.00935e-07	6.4293e-05	268	140.352	95.7726	69.6005	268	139.762	88.6614	72.0693	313	159.378	101.857	75.9664	155	75.1163	53.4535	28.7609	106	57.4956	42.5626	23.4003	115	52.0731	38.0788	21.2581
VC395_RS16500	Hyp	VC395_RS16500	VC395_A0475	NC_012583.1	complement(434488..434964)		97.5926	2.061	1.04334	3.10305e-05	0.000477062	0.117357	363	169.778	115.852	94.2724	227	105.723	67.0682	61.0438	378	171.897	109.857	91.7422	259	112.097	79.7692	48.0585	120	58.1302	43.0323	26.4909	244	98.6725	72.155	45.1042
VC395_RS16540	Hyp	VC395_RS16540	VC395_A0482	NC_012583.1	complement(439484..440335)		17.1527	2.18867	1.13006	5.11669e-06	0.000108108	0.0193513	75	19.6388	13.401	19.4778	114	29.7255	18.8571	30.6564	118	30.0426	19.1999	28.6391	78	18.9002	13.4496	14.4732	42	11.3906	8.43222	9.2718	65	14.7163	10.7614	12.0155
fabV_2	fabV	VC395_RS16800	VC395_A0531	NC_012583.1	complement(476789..477997)		333.454	2.11608	1.08139	0.000357918	0.00383469	1	2500	461.326	314.797	649.259	3003	551.814	350.057	807.553	2926	524.98	335.509	710.153	1440	245.894	174.981	267.198	1848	353.195	261.461	407.959	1889	301.391	220.394	349.188
VC395_RS16920	arginine transporter	VC395_RS16920	VC395_A0555	NC_012583.1	501891..502622		77.1122	2.6604	1.41164	2.15213e-09	9.14534e-08	8.13935e-06	439	133.797	91.2998	114.01	327	99.243	62.9573	87.9354	407	120.608	77.0796	98.7806	288	81.2257	57.801	53.4396	136	42.9306	31.7804	30.023	159	41.8997	30.6394	29.3917
artQ	artQ	VC395_RS16925	VC395_A0556	NC_012583.1	502624..503313		35.716	2.22893	1.15635	0.000293105	0.0032508	1	171	55.2893	37.728	44.4093	152	48.9393	31.0459	40.8752	191	60.0453	38.3743	46.3565	181	54.1554	38.5375	33.5853	57	19.0882	14.1305	12.5832	69	19.2897	14.1057	12.7549
VC395_RS17050	Hyp	VC395_RS17050	VC395_A0579	NC_012583.1	complement(525078..525743)		159.154	2.13014	1.09095	1.7036e-09	7.32161e-08	6.44302e-06	634	212.378	144.921	164.652	758	252.847	160.4	203.838	827	269.355	172.142	200.716	446	138.252	98.3817	82.7571	399	138.432	102.478	88.0821	521	150.9	110.346	96.3086
VC395_RS17175	uhpC	VC395_RS17175	VC395_A0605	NC_012583.1	complement(552264..553643)		3.16028	2.43388	1.28326	0.00315051	0.0231589	1	29	4.68827	3.19915	7.5314	32	5.15151	3.26798	8.6053	30	4.7156	3.01369	7.28113	27	4.03921	2.87434	5.00996	9	1.50696	1.11557	1.98682	13	1.81714	1.3288	2.40309
VC395_RS17205	chitodextrinase	VC395_RS17205	VC395_A0612	NC_012583.1	561448..564603		20.2306	2.15515	1.10779	4.32571e-05	0.000634103	0.163598	413	29.1949	19.9218	107.258	491	34.5627	21.9257	132.037	429	29.4859	18.8441	104.12	262	17.1386	12.196	48.6152	251	18.377	13.6041	55.4101	299	18.2751	13.3638	55.2711
dcuC	dcuC	VC395_RS17365	VC395_A0647	NC_012583.1	complement(601342..602709)		636.049	2.26093	1.17692	1.43104e-05	0.000247132	0.0541218	6391	1042.26	711.212	1659.77	5985	971.944	616.577	1609.46	5727	908.104	580.36	1389.97	3127	471.904	335.811	580.228	3563	601.822	445.514	786.558	3756	529.62	387.288	694.309
tkt_2	tkt	VC395_RS17565	VC395_A0691	NC_012583.1	complement(643047..645041)		279.046	2.3527	1.23432	0.00124641	0.0108867	1	4814	538.34	367.349	1250.21	3471	386.523	245.2	933.406	3232	351.417	224.587	784.42	3819	395.202	281.229	708.631	1320	152.887	113.178	291.4	1414	136.72	99.9773	261.383
tal	tal	VC395_RS17570	VC395_A0692	NC_012583.1	complement(645138..646088)		376.495	2.33193	1.22153	1.76865e-05	0.000292098	0.0668904	2707	635.041	433.335	703.017	2264	528.883	335.51	608.825	2474	564.305	360.641	600.45	2435	528.604	376.16	451.824	814	197.78	146.412	179.696	1019	206.69	151.143	188.365
VC395_RS17580	transcriptional regulator	VC395_RS17580	VC395_A0694	NC_012583.1	646669..647664		103.674	2.61022	1.38417	5.4701e-09	2.11101e-07	2.06879e-05	591	132.38	90.3326	153.485	757	168.85	107.114	203.569	816	177.716	113.576	198.047	551	114.21	81.273	102.24	293	67.9746	50.32	64.6819	247	47.8368	34.981	45.6588
VC395_RS17860	Φ rstR	VC395_RS17860	VC395_A0754	NC_012583.1	702423..702758		368.453	2.40463	1.26581	0.000165691	0.00201712	0.626642	736	488.689	333.468	191.142	834	551.43	349.813	224.276	1023	660.436	422.078	248.286	693	425.8	303.004	128.589	549	377.548	279.489	121.196	142	81.5218	59.6134	26.2492
VC395_RS18035	tatA	VC395_RS18035	VC395_A0791	NC_012583.1	complement(739753..739995)		2926.44	2.56009	1.3562	2.4436e-05	0.000388307	0.092417	4055	3722.87	2540.39	1053.1	5664	5178.22	3284.93	1523.14	5178	4622.22	2954.01	1256.72	2444	2076.38	1477.57	453.494	3096	2943.97	2179.35	683.464	1950	1547.94	1131.94	360.464
nrdG	nrdG	VC395_RS18130	VC395_A0811	NC_012583.1	complement(768341..768808)		125.577	2.15223	1.10583	6.97214e-06	0.000138056	0.0263686	427	203.552	138.899	110.893	355	168.518	106.903	95.465	442	204.867	130.928	107.275	317	139.838	99.5101	58.8206	201	99.2405	73.4653	44.3722	229	94.3875	69.0215	42.3314
nrdD	nrdD	VC395_RS18135	VC395_A0812	NC_012583.1	complement(768813..770933)		330.036	3.71681	1.89407	2.99004e-10	1.50778e-08	1.13083e-06	5038	529.921	361.604	1308.39	4514	472.807	299.937	1213.88	5027	514.118	328.567	1220.07	2015	196.131	139.569	373.891	1281	139.556	103.31	282.79	1890	171.888	125.694	349.373
VC395_RS18140	Hyp	VC395_RS18140	VC395_A0813	NC_012583.1	complement(771396..774182)		30.4294	2.59346	1.37488	1.19142e-10	6.62641e-09	4.50596e-07	637	50.9913	34.7951	165.431	586	46.7115	29.6326	157.584	540	42.0292	26.8604	131.06	363	26.8894	19.1348	67.3561	221	18.3229	13.564	48.7874	316	21.8713	15.9935	58.4136
ompW	ompW	VC395_RS18490	VC395_A0891	NC_012583.1	complement(858433..859086)		3805.92	2.07832	1.05542	2.10585e-05	0.000341816	0.0796432	21006	7165.71	4889.7	5455.33	14986	5090.63	3229.37	4029.97	15562	5161.57	3298.71	3776.96	13457	4247.98	3022.9	2497	8139	2875.62	2128.75	1796.74	11291	3330.27	2435.28	2087.18
VC395_RS18680	MCP	VC395_RS18680	VC395_A0931	NC_012583.1	complement(899777..901513)		28.3538	2.0303	1.0217	0.000143222	0.00178179	0.541664	348	44.6965	30.4997	90.3768	340	43.4853	27.586	91.4313	338	42.2096	26.9757	82.034	352	41.8365	29.7712	65.315	159	21.1512	15.6578	35.1004	159	17.6572	12.912	29.3917
VC395_RS18805	Hyp	VC395_RS18805	VC395_A0960	NC_012583.1	925833..926105		39.6907	2.85973	1.51588	0.000106335	0.00135371	0.40216	78	63.742	43.4959	20.2569	50	40.6884	25.8117	13.4458	98	77.8678	49.7645	23.785	71	53.6918	38.2076	13.1743	15	12.696	9.39855	3.31136	19	13.425	9.81716	3.51221
malF	malF	VC395_RS18850	VC395_A0969	NC_012583.1	complement(933270..934844)		40.8702	2.17798	1.12299	0.000534123	0.00530197	1	470	66.575	45.429	122.061	414	58.396	37.0449	111.331	456	62.8028	40.1366	110.673	473	62.0001	44.1199	87.7671	165	24.2071	17.9199	36.4249	182	22.2903	16.2999	33.6433
malE	malE	VC395_RS18855	VC395_A0970	NC_012583.1	complement(934919..936100)		1046.68	4.42723	2.1464	2.61317e-09	1.08604e-07	9.88299e-06	10472	1976.54	1348.74	2719.62	7544	1417.91	899.484	2028.7	7604	1395.47	891.827	1845.52	4819	841.689	598.954	894.185	1313	256.676	190.011	289.854	1651	269.435	197.026	305.193
VC395_RS19205	Hyp	VC395_RS19205	VC395_A1047	NC_012583.1	complement(1010709..1010960)		209.458	2.63221	1.39628	1.27876e-09	5.68975e-08	4.83628e-06	292	258.509	176.4	75.8334	397	349.988	222.024	106.759	418	359.808	229.949	101.45	229	187.606	133.502	42.4919	142	130.205	96.3873	31.3475	183	140.08	102.434	33.8281
VC395_RS19220	malM	VC395_RS19220	VC395_A1050	NC_012583.1	complement(1013566..1014402)		287.201	2.25054	1.17027	4.39981e-06	9.40117e-05	0.0166401	1604	427.536	291.739	416.564	1725	457.854	290.451	463.879	1687	437.204	279.412	409.442	906	223.468	159.022	168.112	989	273.029	202.117	218.329	1013	233.458	170.718	187.256
lamB	lamB	VC395_RS19225	VC395_A1051	NC_012583.1	complement(1014607..1015845)		663.818	5.93589	2.56946	5.55303e-06	0.000115393	0.0210016	7321	1318.24	899.529	1901.29	5242	939.916	596.259	1409.65	4430	775.581	495.665	1075.18	3290	548.197	390.102	610.473	300	55.9485	41.4173	66.2272	336	52.311	38.2528	62.1107
VC395_RS19335	Hyp	VC395_RS19335	VC395_A1073	NC_012583.1	1039827..1040693		50.9235	2.24704	1.16802	6.01788e-10	2.9179e-08	2.27596e-06	285	73.3364	50.0428	74.0155	269	68.9281	43.7263	72.3383	369	92.3213	59.0015	89.5579	216	51.4336	36.6006	40.0797	148	39.444	29.1995	32.6721	174	38.7128	28.309	32.1645
VC395_RS19410	transcriptional regulator	VC395_RS19410	VC395_A1090	NC_012583.1	complement(1056835..1057317)		163.489	2.13948	1.09726	5.59304e-08	1.74817e-06	0.000211529	509	235.106	160.43	132.189	535	246.076	156.105	143.87	606	272.157	173.933	147.079	384	164.133	116.799	71.2528	273	130.603	96.6824	60.2667	355	141.777	103.675	65.6229
VC395_RS19415	MCP	VC395_RS19415	VC395_A1091	NC_012583.1	complement(1057515..1059404)		853.528	3.51048	1.81167	1.68128e-12	1.07773e-10	6.35859e-09	11650	1375.18	938.383	3025.55	10851	1275.47	809.128	2918	11085	1272.24	813.074	2690.38	3980	434.744	309.368	738.505	4132	505.17	373.965	912.169	4379	446.928	326.819	809.472
VC395_RS08650		VC395_RS08650		NC_012582.1	1805086..1805319		1007.52	2.72154	1.44442	2.31445e-07	6.83849e-06	0.000875326	1446	1378.63	940.738	375.531	1507	1430.74	907.625	405.256	1982	1837.31	1174.2	481.04	1040	917.549	652.937	192.976	559	551.994	408.628	123.403	795	655.354	479.232	146.958
rnpB	rnpB	VC395_RS19650		NC_012582.1	complement(2665369..2665770)		155159	2.27137	1.18356	5.27398e-06	0.000110812	0.0199462	357612	198463	135426	92873.1	490133	270864	171829	131804	458810	247572	158221	111355	263220	135178	96193.7	48841.5	248797	143007	105865	54923.7	238987	114676	83857.7	44177.5
VC395_RS21025	Hyp	VC395_RS21025	VC395_A0323	NC_012583.1	340865..341092		20.0375	2.14347	1.09995	0.00586555	0.0381802	1	36	35.2259	24.0372	9.34933	20	19.4876	12.3624	5.37831	39	37.1043	23.713	9.46546	24	21.7314	15.4643	4.4533	12	12.1614	9.00282	2.64909	22	18.6128	13.6108	4.06677

## Sheet: H135N vs WT (Down)
Name	gene	locus_tag	old_locus_tag	Chromosome	Region	Identifier	WTH135N_E1 vs. WT_E1 - Max group means	WTH135N_E1 vs. WT_E1 - Fold change	WTH135N_E1 vs. WT_E1 - Log fold change	WTH135N_E1 vs. WT_E1 - P-value	WTH135N_E1 vs. WT_E1 - FDR p-value	WTH135N_E1 vs. WT_E1 - Bonferroni	3415_1_S16 (GE) - Total counts	3415_1_S16 (GE) - RPKM	3415_1_S16 (GE) - TPM	3415_1_S16 (GE) - CPM	3415_2_S17 (GE) - Total counts	3415_2_S17 (GE) - RPKM	3415_2_S17 (GE) - TPM	3415_2_S17 (GE) - CPM	3415_3_S18 (GE) - Total counts	3415_3_S18 (GE) - RPKM	3415_3_S18 (GE) - TPM	3415_3_S18 (GE) - CPM	598_1_S7 (GE) - Total counts	598_1_S7 (GE) - RPKM	598_1_S7 (GE) - TPM	598_1_S7 (GE) - CPM	598_2_S8 (GE) - Total counts	598_2_S8 (GE) - RPKM	598_2_S8 (GE) - TPM	598_2_S8 (GE) - CPM	598_3_S9 (GE) - Total counts	598_3_S9 (GE) - RPKM	598_3_S9 (GE) - TPM	598_3_S9 (GE) - CPM
yidD	yidD membrane anchored	VC395_RS00865	VC395_0175	NC_012582.1	172519..172776		59.3439	-2.41084	-1.26954	7.72835e-06	0.000147628	0.0292286	33	28.5357	19.472	8.57022	29	24.9713	15.8412	7.79855	34	28.586	18.269	8.25194	123	98.4232	70.0389	22.8231	73	65.3795	48.3989	16.1153	109	81.4951	59.5939	20.149
VC395_RS01530	tlyC hemolysin-related	VC395_RS01530	VC395_0300	NC_012582.1	complement(309484..310542)		102.949	-2.14091	-1.09822	3.54886e-09	1.42785e-07	1.34218e-05	250	52.6669	35.9385	64.9259	248	52.0258	33.0039	66.691	268	54.8951	35.0829	65.0447	636	123.986	88.2297	118.012	735	160.373	118.72	162.257	765	139.345	101.897	141.413
VC395_RS02155	cons hyp DUF481	VC395_RS02155	VC395_0413	NC_012582.1	complement(435093..435857)		20.7396	-2.17845	-1.1233	3.7712e-05	0.000563742	0.142627	29	8.45727	5.77102	7.5314	37	10.7449	6.81631	9.94987	44	12.4763	7.97347	10.679	105	28.3361	20.1642	19.4832	85	25.6742	19.0059	18.7644	125	31.5191	23.0485	23.1067
VC395_RS03190	permease	VC395_RS03190	VC395_0607	NC_012582.1	640052..640822		40.0544	-2.18572	-1.12811	7.22321e-06	0.000141545	0.0273182	74	21.4127	14.6115	19.2181	58	16.7123	10.6019	15.5971	81	22.789	14.5642	19.659	173	46.3238	32.9644	32.1009	191	57.2424	42.3751	42.1646	245	61.2966	44.8236	45.2891
VC395_RS03285	PGM-like	VC395_RS03285	VC395_0628	NC_012582.1	complement(665018..666430)		37.5723	-4.12613	-2.04479	2.50114e-07	7.33279e-06	0.00094593	75	11.8417	8.08045	19.4778	51	8.01847	5.08671	13.7147	69	10.5926	6.7696	16.7466	111	16.2178	11.5408	20.5965	435	71.1354	52.6598	96.0294	486	66.3466	48.5164	89.8387
VC395_RS03290	cellobiose	VC395_RS03290	VC395_0629	NC_012582.1	complement(666553..668958)		38.7841	-3.02689	-1.59784	4.90587e-05	0.000702804	0.18554	161	14.9288	10.187	41.8123	149	13.758	8.7277	40.0684	157	14.1546	9.04607	38.1046	178	15.2734	10.8687	33.0286	650	62.4247	46.2115	143.492	1011	81.0551	59.2721	186.887
VC395_RS03295	chb	VC395_RS03295	VC395_0630	NC_012582.1	complement(669077..670990)		23.756	-3.67019	-1.87585	7.72878e-06	0.000147628	0.0292303	70	8.15924	5.56765	18.1792	51	5.91959	3.75524	13.7147	67	7.59325	4.85276	16.2612	73	7.87396	5.60318	13.5454	348	42.0123	31.1006	76.8235	469	47.2668	34.5641	86.6962
VC395_RS03300	nagK	VC395_RS03300	VC395_0631	NC_012582.1	complement(670987..671871)		19.8236	-4.37308	-2.12865	3.27457e-06	7.37167e-05	0.0123844	19	4.78965	3.26833	4.93437	26	6.5267	4.14037	6.9918	15	3.67657	2.34965	3.64056	32	7.46481	5.31203	5.93773	126	32.8977	24.3534	27.8154	187	40.759	29.8053	34.5676
VC395_RS03305	endoglucanase	VC395_RS03305	VC395_0632	NC_012582.1	complement(671868..673592)		32.8202	-2.53027	-1.33929	8.33123e-05	0.00110946	0.315087	99	12.8038	8.737	25.7106	107	13.7803	8.74186	28.774	134	16.8504	10.7689	32.5224	121	14.4813	10.305	22.452	400	53.5808	39.6646	88.3029	593	66.3117	48.4909	109.618
VC395_RS03310	peptide ABC transporter, ATP-binding protein	VC395_RS03310	VC395_0633	NC_012582.1	complement(673649..674644)		30.5767	-3.72392	-1.89682	5.80444e-05	0.000822187	0.219524	34	7.61576	5.1968	8.82992	43	9.59119	6.08441	11.5634	47	10.2361	6.54176	11.4071	36	7.462	5.31003	6.67995	222	51.503	38.1264	49.0081	341	66.042	48.2936	63.035
VC395_RS03315	peptide ABC transporter, ATP-binding protein	VC395_RS03315	VC395_0634	NC_012582.1	complement(674687..675670)		33.6656	-3.82016	-1.93363	2.88523e-05	0.000450906	0.109119	42	9.52244	6.49786	10.9075	46	10.3855	6.58828	12.3701	43	9.47912	6.058	10.4363	42	8.81183	6.27058	7.79327	253	59.4106	43.9802	55.8516	354	69.3958	50.7461	65.4381
VC395_RS03320	peptide ABC transporter, ATP-binding protein	VC395_RS03320	VC395_0635	NC_012582.1	complement(675673..676698)		18.0422	-3.46835	-1.79425	4.41427e-05	0.000644586	0.166948	26	5.65353	3.85782	6.75229	22	4.76364	3.02193	5.91614	33	6.97688	4.45885	8.00924	28	5.63408	4.00926	5.19551	153	34.4574	25.508	33.7759	179	33.6535	24.6094	33.0887
VC395_RS03325	permease	VC395_RS03325	VC395_0636	NC_012582.1	complement(676701..677687)		12.3494	-2.86873	-1.52041	6.88783e-05	0.000943832	0.260498	20	4.52071	3.08481	5.19407	22	4.95187	3.14134	5.91614	22	4.83504	3.09002	5.33949	33	6.90254	4.91191	6.12328	84	19.6653	14.5577	18.5436	123	24.0388	17.5785	22.737
VC395_RS03330	transporter	VC395_RS03330	VC395_0637	NC_012582.1	complement(677857..679527)		236.155	-3.01637	-1.59281	0.000165871	0.00201712	0.627325	671	89.586	61.1311	174.261	651	86.5502	54.9052	175.064	660	85.6766	54.755	160.185	620	76.5997	54.5091	115.044	2934	405.716	300.342	647.702	4189	483.569	353.613	774.35
truB	truB	VC395_RS03465	VC395_0662	NC_012582.1	710738..711676		175.321	-2.07419	-1.05255	2.39046e-06	5.51263e-05	0.00904072	397	94.3233	64.3637	103.102	389	92.0338	58.3839	104.608	407	94.0207	60.0876	98.7806	1004	220.74	157.08	186.296	1122	276.1	204.39	247.69	1095	224.943	164.491	202.414
VC395_RS03740	spermidine transport	VC395_RS03740	VC395_0721	NC_012582.1	complement(775802..776842)		27.4107	-2.43488	-1.28385	8.12094e-06	0.000152803	0.0307134	60	12.8586	8.77439	15.5822	52	11.0973	7.03982	13.9836	64	13.3359	8.52286	15.5331	269	53.3474	37.9625	49.914	135	29.9655	22.1827	29.8022	163	30.2038	22.0867	30.1311
VC395_RS04300	tagA/orf VC0820	VC395_RS04300	VC395_0837	NC_012582.1	899116..902157		4.69091	-2.24789	-1.16857	0.000188399	0.00222664	0.712525	28	2.05349	1.40125	7.2717	32	2.33698	1.48252	8.6053	36	2.56707	1.64059	8.73735	95	6.44728	4.58794	17.6276	59	4.48158	3.31761	13.0247	133	8.43368	6.16719	24.5855
tpx	tagD	VC395_RS04315	VC395_0840	NC_012582.1	907915..908409		1189.68	-5.22356	-2.38503	4.60629e-13	3.22611e-11	1.7421e-09	628	283.04	193.139	163.094	500	224.403	142.355	134.458	579	253.728	162.155	140.526	2043	852.07	606.341	379.087	3587	1674.42	1239.53	791.856	6047	2356.46	1723.18	1117.81
tcpI	tcpI	VC395_RS04320	VC395_0841	NC_012582.1	complement(908701..910563)		21.7869	-2.13797	-1.09624	3.48439e-05	0.000527119	0.13178	82	9.81962	6.70065	21.2957	89	10.6131	6.73265	23.9335	116	13.5064	8.6318	28.1537	315	34.9068	24.84	58.4495	156	19.3486	14.3233	34.4381	346	35.8252	26.1974	63.9592
VC395_RS04335	tcpA	VC395_RS04335	VC395_0844	NC_012582.1	912607..913281		2527.94	-3.38279	-1.75821	6.82204e-10	3.26594e-08	2.5801e-06	2666	881.151	601.274	692.37	2147	706.629	448.268	577.362	2832	910.089	581.628	687.338	7420	2269.41	1614.93	1376.81	10566	3616.97	2677.56	2332.52	15750	4500.92	3291.33	2911.44
tcpR	tcpR	VC395_RS19765	VC395_0848	NC_012582.1	916571..917026		16.6696	-3.94954	-1.98168	6.66101e-06	0.000133688	0.0251919	10	4.89248	3.3385	2.59704	7	3.41033	2.16343	1.88241	12	5.70835	3.64815	2.91245	53	23.9951	17.0752	9.83436	21	10.6413	7.87747	4.6359	81	34.2646	25.0562	14.9731
tcpD	tcpD	VC395_RS04360	VC395_0849	NC_012582.1	917014..917850		64.5781	-2.91969	-1.54581	1.08163e-09	4.97261e-08	4.09072e-06	97	25.8547	17.6426	25.1912	71	18.845	11.9548	19.093	113	29.2852	18.7158	27.4256	297	73.256	52.1296	55.1096	241	66.5319	49.252	53.2025	548	126.293	92.3527	101.3
tcpS	tcpS	VC395_RS04365	VC395_0850	NC_012582.1	917866..918324		149.7	-2.99011	-1.5802	3.78748e-09	1.50782e-07	1.43243e-05	98	47.6329	32.5035	25.4509	102	49.3686	31.3182	27.4294	149	70.4155	45.0018	36.1629	307	138.082	98.2606	56.9651	398	200.359	148.321	87.8614	659	276.948	202.52	121.818
tcpT	tcpT	VC395_RS04370	VC395_0851	NC_012582.1	918314..919825		51.8549	-3.36722	-1.75156	2.87862e-10	1.47121e-08	1.08869e-06	121	17.8537	12.1829	31.4241	86	12.636	8.01597	23.1267	147	21.0892	13.4779	35.6775	384	52.4314	37.3107	71.2528	393	60.0592	44.4603	86.7576	791	100.914	73.7937	146.219
tcpE	tcpE	VC395_RS04375	VC395_0852	NC_012582.1	919800..920822		41.7542	-2.9511	-1.56125	8.11411e-06	0.000152803	0.0306876	83	18.1007	12.3515	21.5554	44	9.55521	6.06158	11.8323	94	19.9318	12.7382	22.8142	155	31.2801	22.2592	28.7609	207	46.7556	34.612	45.6968	496	93.5257	68.3913	91.6872
tcpF	tcpF	VC395_RS04380	VC395_0853	NC_012582.1	920832..921848		376.154	-4.1009	-2.03594	1.00785e-13	7.62334e-12	3.81167e-10	511	112.097	76.492	132.709	383	83.6645	53.0746	102.995	519	110.698	70.7461	125.963	1994	404.777	288.043	369.995	1920	436.233	322.933	423.854	3731	707.667	517.486	689.688
tcpJ	tcpJ	VC395_RS04390	VC395_0855	NC_012582.1	922885..923646		26.316	-2.53552	-1.34228	2.29267e-05	0.000368974	0.0867089	43	12.5895	8.59072	11.1673	31	9.03795	5.73345	8.33638	46	13.0948	8.36872	11.1644	76	20.5907	14.6525	14.1021	105	31.84	23.5704	23.1795	220	55.692	40.7251	40.6677
acfB	acfB	VC395_RS04395	VC395_0856	NC_012582.1	923653..925533		72.6004	-3.44754	-1.78557	3.25524e-08	1.07055e-06	0.000123113	240	28.4653	19.424	62.3288	142	16.7712	10.6392	38.186	221	25.4858	16.2877	53.6376	387	42.4751	30.2257	71.8094	721	88.5697	65.566	159.166	1627	166.849	122.009	300.756
acfC	acfC	VC395_RS04400	VC395_0857	NC_012582.1	925539..926309		173.203	-3.11044	-1.63712	8.92455e-09	3.37527e-07	3.37527e-05	199	57.5828	39.293	51.681	200	57.6287	36.5582	53.7831	253	71.1804	45.4907	61.4042	409	109.517	77.9332	75.8916	833	249.649	184.809	183.891	1404	351.267	256.866	259.534
VC395_RS04405	RDD membrane VC0842	VC395_RS04405	VC395_0858	NC_012582.1	926361..926798		12.1711	-3.65	-1.8679	0.000339719	0.00370265	1	11	5.60289	3.82327	2.85674	3	1.52164	0.965287	0.806746	8	3.96196	2.53205	1.94163	22	10.3696	7.37908	4.08219	21	11.0786	8.2012	4.6359	65	28.6262	20.9331	12.0155
VC395_RS04410	tagE	VC395_RS04410	VC395_0859	NC_012582.1	926807..927715		15.4281	-4.51396	-2.17439	1.09129e-09	4.97261e-08	4.12726e-06	15	3.68147	2.51214	3.89555	9	2.19959	1.39536	2.42024	23	5.48856	3.50768	5.5822	63	14.3083	10.1819	11.6899	83	21.0986	15.6187	18.3229	132	28.0114	20.4835	24.4006
acfA	acfA	VC395_RS04415	VC395_0860	NC_012582.1	complement(927718..928365)		34.1033	-6.82049	-2.76988	4.72203e-13	3.24704e-11	1.78587e-09	17	5.85285	3.99384	4.41496	12	4.11405	2.60985	3.22699	20	6.69498	4.27869	4.85408	113	36.0011	25.6187	20.9676	72	25.6742	19.0059	15.8945	265	78.8852	57.6854	48.9861
dnaJ	dnaJ	VC395_RS04480	VC395_0872	NC_012582.1	944691..945836		126.079	-2.37946	-1.25064	1.48438e-08	5.39801e-07	5.61393e-05	263	51.1994	34.9371	68.302	356	69.0127	43.7799	95.7339	292	55.2704	35.3227	70.8696	739	133.129	94.7357	137.124	1097	221.188	163.74	242.171	973	163.777	119.763	179.862
VC395_RS04610	Hyp	VC395_RS04610	VC395_0901	NC_012582.1	complement(967106..967408)		21.7227	-2.29212	-1.19668	0.00160271	0.0134103	1	10	7.36294	5.02428	2.59704	15	10.998	6.97682	4.03373	18	12.8862	8.23542	4.36868	29	19.7591	14.0608	5.38107	46	35.0795	25.9685	10.1548	54	34.3776	25.1389	9.98208
VC395_RS04615	Hyp	VC395_RS04615	VC395_0902	NC_012582.1	complement(967412..968449)		42.5449	-2.11099	-1.07792	3.82839e-05	0.000567803	0.14479	101	21.7079	14.8129	26.2301	97	20.7605	13.1699	26.0848	117	24.4502	15.6259	28.3964	236	46.9382	33.4017	43.7908	303	67.4503	49.9318	66.8894	326	60.5822	44.3011	60.2622
vpsU	vpsU	VC395_RS04775	VC395_0932	NC_012582.1	1000805..1001305		83.0245	-14.6784	-3.87562	5.16791e-23	8.14377e-21	1.9545e-19	15	6.67955	4.55795	3.89555	13	5.7646	3.65691	3.4959	14	6.06157	3.87388	3.39786	500	206.037	146.618	92.777	150	69.1818	51.2136	33.1136	182	70.0743	51.2423	33.6433
vpsA	vpsA	VC395_RS04780	VC395_0933	NC_012582.1	1001618..1002736		46.4901	-13.8745	-3.79437	2.65479e-29	7.72341e-27	1.00404e-25	24	4.78492	3.26511	6.23288	13	2.58093	1.63728	3.4959	19	3.68314	2.35385	4.61138	517	95.3833	67.8757	95.9314	202	41.7119	30.8783	44.593	323	55.6798	40.7162	59.7076
vpsB	vpsB	VC395_RS04785	VC395_0934	NC_012582.1	1002756..1003997		68.325	-7.79176	-2.96195	1.416e-30	4.46275e-28	5.3553e-27	48	8.62211	5.8835	12.4658	58	10.3746	6.58136	15.5971	57	9.95515	6.36223	13.8341	776	128.989	91.7897	143.99	426	79.255	58.6705	94.0426	480	74.5495	54.5148	88.7296
vpsC	vpsC	VC395_RS04790	VC395_0935	NC_012582.1	1003994..1004548		47.7054	-8.76771	-3.1322	1.05718e-17	1.24945e-15	3.99824e-14	12	4.82372	3.29158	3.11644	15	6.00429	3.80897	4.03373	18	7.03516	4.4961	4.36868	274	101.922	72.5289	50.8418	121	50.3769	37.2928	26.7116	131	45.5306	33.2945	24.2158
vpsD	vpsD	VC395_RS04795	VC395_0936	NC_012582.1	1004545..1005693		21.6678	-5.45456	-2.44746	1.63302e-13	1.21099e-11	6.17607e-10	26	5.04832	3.44484	6.75229	22	4.25369	2.69843	5.91614	20	3.77576	2.41305	4.85408	244	43.8411	31.1978	45.2752	124	24.9368	18.4601	27.3739	125	20.9853	15.3456	23.1067
vpsF	vpsF	VC395_RS04810	VC395_0938	NC_012582.1	1007092..1008312		8.15114	-2.07121	-1.05047	0.00370956	0.0262726	1	25	4.56792	3.11703	6.49259	23	4.18481	2.65474	6.18506	24	4.26373	2.72491	5.8249	107	18.0917	12.8742	19.8543	34	6.43431	4.76316	7.50575	59	9.32097	6.81602	10.9063
vpsK	vpsK	VC395_RS04835	VC395_0943	NC_012582.1	1012326..1013078		17.5601	-2.65984	-1.41134	7.28295e-07	1.91279e-05	0.00275441	23	6.81439	4.64996	5.97318	30	8.85095	5.61481	8.06746	22	6.33756	4.05027	5.33949	106	29.0618	20.6807	19.6687	65	19.9461	14.7656	14.3492	92	23.5677	17.2341	17.0065
VC395_RS04840	rbmA	VC395_RS04840	VC395_0944	NC_012582.1	1013298..1014089		131.182	-11.1016	-3.47269	6.41674e-22	8.98818e-20	2.42681e-18	50	14.0844	9.61083	12.9852	49	13.7447	8.71927	13.1769	40	10.9554	7.0015	9.70817	1202	313.322	222.963	223.036	394	114.95	85.0948	86.9784	480	116.907	85.4891	88.7296
VC395_RS04845	rbmB	VC395_RS04845	VC395_0945	NC_012582.1	complement(1014295..1015521)		10.4584	-3.15534	-1.65779	8.36157e-05	0.0011096	0.316235	14	2.54552	1.737	3.63585	20	3.62117	2.29718	5.37831	27	4.77325	3.05053	6.55301	154	25.9112	18.4387	28.5753	26	4.89629	3.62461	5.73969	81	12.734	9.31183	14.9731
VC395_RS04850	rbmC	VC395_RS04850	VC395_0946	NC_012582.1	1015785..1018658		88.1428	-4.78285	-2.25787	2.05749e-18	2.51014e-16	7.78144e-15	270	20.959	14.3019	70.12	249	19.2476	12.2102	66.96	274	20.6804	13.2166	66.501	2606	187.197	133.211	483.554	1131	90.9315	67.3144	249.676	1302	87.3875	63.9027	240.679
VC395_RS04860	rbmE/F	VC395_RS04860	VC395_0948	NC_012582.1	complement(1020305..1020910)		40.934	-6.4634	-2.69229	1.83479e-10	9.77348e-09	6.93917e-07	14	5.15406	3.51699	3.63585	22	8.06517	5.11634	5.91614	21	7.51694	4.804	5.09679	316	107.653	76.607	58.6351	68	25.9284	19.1941	15.0115	116	36.9241	27.001	21.443
vpsL	vpsL	VC395_RS04865	VC395_0949	NC_012582.1	1021400..1022797		21.7407	-12.179	-3.60633	1.37888e-15	1.37942e-13	5.21493e-12	12	1.915	1.30674	3.11644	11	1.74803	1.10891	2.95807	14	2.17228	1.38828	3.39786	389	57.4453	40.8786	72.1805	100	16.5284	12.2356	22.0757	120	16.5577	12.1079	22.1824
vpsM	vpsM	VC395_RS04870	VC395_0950	NC_012582.1	1022868..1024064		29.3409	-7.59103	-2.9243	3.50387e-14	2.8195e-12	1.32516e-10	20	3.7276	2.54362	5.19407	23	4.26871	2.70796	6.18506	26	4.71166	3.01117	6.31031	416	71.7482	51.0567	77.1905	102	19.69	14.576	22.5172	190	30.6185	22.39	35.1221
vpsN	vpsN	VC395_RS04875	VC395_0951	NC_012582.1	1024068..1024595		21.667	-4.37674	-2.12986	4.95169e-07	1.35705e-05	0.00187273	11	4.64786	3.17157	2.85674	13	5.46982	3.46991	3.4959	15	6.16243	3.93834	3.64056	126	49.2662	35.0583	23.3798	38	16.6298	12.3107	8.38878	66	24.1121	17.6321	12.2003
vpsO	vpsO	VC395_RS04880	VC395_0952	NC_012582.1	1024620..1026833		23.9432	-2.35406	-1.23515	6.08952e-09	2.32632e-07	2.30306e-05	99	9.97588	6.80728	25.7106	113	11.3387	7.193	30.3874	126	12.3449	7.88949	30.5807	502	46.8099	33.3104	93.1481	252	26.3004	19.4695	55.6308	299	26.0506	19.0497	55.2711
VC395_RS05215	motY	VC395_RS05215	VC395_1023	NC_012582.1	1100523..1101407		76.7274	-3.49853	-1.80675	6.9126e-17	7.92226e-15	2.61434e-13	91	22.9399	15.6536	23.633	92	23.0945	14.6505	24.7402	109	26.7164	17.0742	26.4548	520	121.303	86.3205	96.4881	379	98.9543	73.2534	83.667	443	96.5573	70.6082	81.89
VC395_RS05220	VC1009	VC395_RS05220	VC395_1024	NC_012582.1	complement(1101456..1101893)		79.4233	-2.22668	-1.15489	2.99627e-07	8.53044e-06	0.00113319	69	35.1454	23.9823	17.9195	79	40.0697	25.4192	21.2443	86	42.5911	27.2195	20.8726	253	119.25	84.8594	46.9452	218	115.006	85.1362	48.1251	212	93.3655	68.2742	39.1889
VC395_RS05780	VC1124	VC395_RS05780	VC395_1139	NC_012582.1	1214373..1214909		65.2027	-2.55177	-1.3515	9.60967e-09	3.59839e-07	3.63438e-05	87	36.1442	24.6639	22.5942	60	24.8222	15.7466	16.1349	59	23.8326	15.2312	14.3195	226	86.8853	61.8284	41.9352	213	91.6524	67.8481	47.0213	251	90.1622	65.9317	46.3982
VC395_RS05785	VC1125	VC395_RS05785	VC395_1140	NC_012582.1	1214906..1215433		53.5992	-2.48034	-1.31054	3.02242e-07	8.53044e-06	0.00114308	61	25.7745	17.5878	15.8419	67	28.1906	17.8834	18.0173	43	17.6656	11.2899	10.4363	185	72.3352	51.4744	34.3275	175	76.5848	56.6939	38.6325	197	71.9709	52.6292	36.4161
VC395_RS06220	Hyp	VC395_RS06220	VC395_1226	NC_012582.1	complement(1287674..1288663)		63.4014	-2.40536	-1.26625	3.8611e-06	8.48993e-05	0.0146027	143	32.2251	21.9896	37.1376	130	29.1724	18.5062	34.959	120	26.293	16.8036	29.1245	236	49.214	35.0212	43.7908	438	102.23	75.6782	96.6917	558	108.724	79.5049	103.148
VC395_RS06230	rpS6 modification protein	VC395_RS06230	VC395_1228	NC_012582.1	complement(1290180..1290917)		77.96	-3.01414	-1.59175	3.9192e-15	3.61522e-13	1.48224e-11	91	27.5093	18.7716	23.633	101	30.4038	19.2874	27.1605	95	27.923	17.8453	23.0569	299	83.6425	59.5208	55.4807	382	119.604	88.5399	84.3293	449	117.359	85.8192	82.9991
VC395_RS06610	GGDEF	VC395_RS06610	VC395_1304	NC_012582.1	1349078..1350409		78.2395	-8.22969	-3.04084	1.3802e-23	2.50788e-21	5.2199e-20	62	10.3844	7.08604	16.1016	55	9.17322	5.81926	14.7904	74	12.051	7.70165	17.9601	497	77.0308	54.8158	92.2204	855	148.32	109.798	188.747	662	95.8691	70.1049	122.373
VC395_RS07305	lomR	VC395_RS07305	VC395_1448	NC_012582.1	1503068..1503706		4.53226	-2.56342	-1.35807	0.00653396	0.0413927	1	5	1.74567	1.1912	1.29852	5	1.73833	1.10275	1.34458	7	2.37625	1.51863	1.69893	20	6.46162	4.59815	3.71108	13	4.7009	3.47996	2.86984	25	7.54682	5.51866	4.62133
VC395_RS07480	GGDEF	VC395_RS07480	VC395_1486	NC_012582.1	complement(1546048..1547994)		37.5035	-5.22934	-2.38663	5.96747e-23	9.02759e-21	2.2569e-19	63	7.21886	4.92596	16.3613	66	7.5308	4.77735	17.7484	81	9.0243	5.76733	19.659	637	67.5438	48.0648	118.198	327	38.8079	28.7286	72.1876	493	48.8434	35.7171	91.1327
ctxB_1	CTXfctxB	VC395_RS07880	VC395_1570	NC_012582.1	complement(1646195..1646569)		85.0615	-5.61526	-2.48935	3.23391e-14	2.65884e-12	1.22307e-10	24	14.2782	9.74308	6.23288	24	14.2182	9.01964	6.45397	38	21.981	14.0478	9.22276	207	113.96	81.0948	38.4097	112	69.0121	51.088	24.7248	327	168.206	123.002	60.447
ctxA_1	CTXfctxA	VC395_RS07885	VC395_1571	NC_012582.1	complement(1646566..1647342)		151.447	-3.03411	-1.60127	1.37445e-14	1.1814e-12	5.19817e-11	199	57.1381	38.9896	51.681	152	43.4596	27.5697	40.8752	237	66.164	42.2847	57.5209	601	159.685	113.634	111.518	723	215.009	159.166	159.607	1000	248.258	181.541	184.853
VC395_RS07905	CTXfcep	VC395_RS07905	VC395_1575	NC_012582.1	complement(1650242..1650490)		16.9061	-2.72856	-1.44814	0.00355286	0.0255455	1	5	4.47986	3.05694	1.29852	8	7.13763	4.52793	2.15132	10	8.71155	5.56745	2.42704	19	15.7531	11.2101	3.52553	27	25.0555	18.548	5.96045	37	28.6634	20.9603	6.83957
VC395_RS07910	CTXfrstB	VC395_RS07910	VC395_1576	NC_012582.1	complement(1650626..1650982)		16.7266	-20.2627	-4.34076	0.000598849	0.00582223	1	0	0	0	0	4	2.48917	1.57907	1.07566	0	0	0	0	0	0	0	0	0	0	0	0	127	68.6215	50.1799	23.4764
VC395_RS08220	Hyp	VC395_RS08220	VC395_1637	NC_012582.1	complement(1716368..1716844)		262.895	-2.1352	-1.09437	1.67147e-08	6.00935e-07	6.32149e-05	305	142.651	97.3414	79.2096	273	127.147	80.6591	73.4139	304	138.245	88.351	73.7821	1050	454.447	323.389	194.832	684	331.342	245.284	150.998	744	300.87	220.013	137.531
VC395_RS08735	frhA	VC395_RS08735	VC395_1738	NC_012582.1	complement(1818455..1825210)		133.584	-3.4428	-1.78358	1.26902e-10	6.9557e-09	4.79944e-07	1420	46.8913	31.9974	368.779	1183	38.9008	24.6777	318.127	1344	43.1523	27.5782	326.194	6328	193.37	137.604	1174.19	4898	167.52	124.011	1081.27	6664	190.27	139.136	1231.86
VC395_RS08815	Hyp	VC395_RS08815	VC395_1754	NC_012582.1	1847748..1848149		29.6132	-2.0605	-1.043	0.000781897	0.0073378	1	19	10.5444	7.19521	4.93437	33	18.2369	11.569	8.87421	35	18.8859	12.0697	8.49465	59	30.2997	21.5615	10.9477	74	42.5348	31.4875	16.336	102	48.9439	35.7906	18.855
VC395_RS09680	PTS fructose	VC395_RS09680	VC395_1935	NC_012582.1	2045620..2046060		86.4358	-2.83728	-1.50451	1.54595e-07	4.64031e-06	0.000584679	78	39.4593	26.926	20.2569	48	24.1805	15.3395	12.9079	78	38.3664	24.5195	18.9309	190	88.9461	63.2949	35.2553	159	83.31	61.6724	35.1004	420	183.711	134.34	77.6384
VC395_RS09685	PTS fructose	VC395_RS09685	VC395_1936	NC_012582.1	2046072..2047475		267.535	-2.23216	-1.15844	1.2807e-05	0.000225284	0.048436	849	134.907	92.057	220.488	858	135.764	86.125	230.729	828	127.926	81.7559	200.959	1619	238.063	169.408	300.412	2772	456.21	337.721	611.939	2941	404.066	295.476	543.653
ybgF	ybgF	VC395_RS09740	VC395_1949	NC_012582.1	complement(2060312..2061076)		178.761	-2.08467	-1.05982	4.31506e-09	1.68243e-07	1.63195e-05	364	106.153	72.4363	94.5321	280	81.313	51.5829	75.2963	344	97.542	62.338	83.4903	871	235.055	167.267	161.618	829	250.399	185.364	183.008	996	251.144	183.651	184.114
VC395_RS10005	hemolysin related	VC395_RS10005	VC395_2003	NC_012582.1	2119706..2121781		98.9273	-5.97906	-2.57992	6.58479e-15	5.92945e-13	2.49037e-11	176	18.9138	12.9063	45.7078	168	17.9782	11.4049	45.1778	168	17.554	11.2186	40.7743	2510	249.608	177.623	465.741	704	78.3581	58.0066	155.413	900	83.6258	61.1519	166.368
VC395_RS10340	cutF lipoprotein	VC395_RS10340	VC395_2077	NC_012582.1	2197683..2198171		193.141	-3.21568	-1.68512	4.06582e-09	1.60176e-07	1.53769e-05	158	72.0845	49.1886	41.0332	126	57.2434	36.3137	33.8833	161	71.4186	45.6429	39.0754	375	158.32	112.662	69.5828	546	258.002	190.992	120.533	956	377.115	275.768	176.72
VC395_RS10545	cons hyp	VC395_RS10545	VC395_2120	NC_012582.1	2242359..2242715		187.085	-6.58107	-2.71832	3.80434e-31	1.308e-28	1.4388e-27	55	34.3707	23.4537	14.2837	46	28.6255	18.1593	12.3701	51	30.9882	19.8042	12.3779	626	362.008	257.608	116.157	308	199.352	147.576	67.9932	395	213.429	156.071	73.017
VC395_RS10760	cons hyp	VC395_RS10760	VC395_2161	NC_012582.1	2288401..2288904		38.59	-2.6938	-1.42964	2.46315e-08	8.24394e-07	9.31565e-05	30	13.2796	9.06164	7.79111	31	13.6645	8.66843	8.33638	48	20.6588	13.2028	11.6498	162	66.3585	47.2213	30.0598	89	40.8036	30.2059	19.6474	137	52.4342	38.3429	25.3249
VC395_RS11145	fliK	VC395_RS11145	VC395_2242	NC_012582.1	complement(2365174..2367183)		116.754	-4.58078	-2.19559	6.11301e-28	1.44496e-25	2.31194e-24	282	31.3002	21.3584	73.2364	261	28.8475	18.3001	70.1869	226	24.3897	15.5872	54.8512	1639	168.343	119.794	304.123	1411	162.207	120.078	311.488	1573	150.958	110.389	290.774
fliS	fliS	VC395_RS11195	VC395_2252	NC_012582.1	complement(2377521..2377931)		306.741	-2.07015	-1.04973	2.22478e-08	7.51259e-07	8.4141e-05	333	180.757	123.344	86.4813	262	141.619	89.8398	70.4559	323	170.473	108.947	78.3935	859	431.483	307.047	159.391	713	400.854	296.743	157.4	922	432.727	316.434	170.435
VC395_RS11220	flaD	VC395_RS11220	VC395_2257	NC_012582.1	complement(2382172..2383305)		1533.2	-7.35346	-2.87842	1.11614e-24	2.22171e-22	4.22126e-21	1483	291.757	199.088	385.14	970	190.03	120.55	260.848	1105	211.37	135.084	268.188	11640	2119.1	1507.97	2159.85	9318	1898.66	1405.54	2057.02	13555	2305.75	1686.09	2505.69
VC395_RS11225	flaE	VC395_RS11225	VC395_2258	NC_012582.1	complement(2383595..2384731)		68.864	-2.77895	-1.47454	1.98597e-08	6.82812e-07	7.51093e-05	132	25.9005	17.6738	34.2809	134	26.1823	16.6094	36.0347	157	29.9525	19.1423	38.1046	755	137.088	97.5529	140.093	357	72.5515	53.7081	78.8103	446	75.6657	55.3311	82.4446
VC395_RS11355	Hyp	VC395_RS11355	VC395_2291	NC_012582.1	complement(2406903..2407286)		54.87	-2.12077	-1.08459	0.000137476	0.00171595	0.519933	63	36.6019	24.9762	16.3613	34	19.6703	12.4783	9.14313	53	29.9391	19.1338	12.8633	160	86.0203	61.2128	29.6886	101	60.7755	44.9906	22.2965	159	79.8713	58.4064	29.3917
VC395_RS11475	flaC	VC395_RS11475	VC395_2303	NC_012582.1	complement(2417729..2418862)		1854.17	-13.2152	-3.72413	3.48901e-49	1.88506e-46	1.31954e-45	880	173.126	118.137	228.539	722	141.445	89.7291	194.157	792	151.498	96.8207	192.222	14573	2653.07	1887.95	2704.08	12080	2461.46	1822.16	2666.75	14892	2533.17	1852.4	2752.83
VC395_RS11480	flaA	VC395_RS11480	VC395_2304	NC_012582.1	complement(2419417..2420556)		714.565	-22.3485	-4.48211	4.05331e-28	1.02197e-25	1.53296e-24	343	67.1248	45.8042	89.0783	103	20.0722	12.7333	27.6983	99	18.8376	12.0389	24.0277	5551	1005.26	715.353	1030.01	4602	932.783	690.516	1015.92	5963	1008.99	737.827	1102.28
flgL	flgL	VC395_RS11490	VC395_2306	NC_012582.1	complement(2420964..2422157)		79.315	-13.0844	-3.70978	2.92572e-38	1.22945e-35	1.10651e-34	52	9.71612	6.63003	13.5046	35	6.51219	4.13117	9.41204	21	3.81513	2.43821	5.09679	691	119.477	85.0212	128.218	557	107.793	79.7963	122.962	619	100.003	73.1276	114.424
flgK	flgK	VC395_RS11495	VC395_2307	NC_012582.1	complement(2422170..2424044)		73.0224	-18.3571	-4.19827	1.70172e-66	2.1453e-63	6.43589e-63	47	5.5923	3.81604	12.2061	29	3.43606	2.17975	7.79855	36	4.16482	2.66169	8.73735	1018	112.088	79.7628	188.894	751	92.5502	68.5126	165.789	941	96.8084	70.7918	173.947
flgJ	flgJ	VC395_RS11500	VC395_2308	NC_012582.1	complement(2424224..2425162)		97.9696	-3.99808	-1.99931	2.67905e-14	2.25159e-12	1.01322e-10	126	29.9363	20.4278	32.7226	104	24.6054	15.6091	27.9672	116	26.797	17.1257	28.1537	665	146.207	104.042	123.393	531	130.667	96.73	117.222	620	127.365	93.1367	114.609
VC395_RS11505	flgI	VC395_RS11505	VC395_2309	NC_012582.1	complement(2425173..2426258)		92.5729	-5.05312	-2.33717	1.34777e-20	1.75768e-18	5.09726e-17	88	18.0778	12.3358	22.8539	98	20.0475	12.7176	26.3537	113	22.5706	14.4246	27.4256	736	139.914	99.5639	136.568	586	124.683	92.2996	129.364	661	117.408	85.8552	122.188
flgH	flgH	VC395_RS11510	VC395_2310	NC_012582.1	complement(2426349..2427125)		95.6271	-15.04	-3.91073	6.99066e-55	4.40645e-52	2.64387e-51	37	10.6237	7.24931	9.60903	18	5.14653	3.26483	4.84048	19	5.30429	3.38991	4.61138	558	148.26	105.504	103.539	419	124.604	92.2412	92.4973	491	121.895	89.1364	90.763
flgG	flgG	VC395_RS11515	VC395_2311	NC_012582.1	complement(2427149..2427937)		135.473	-15.6536	-3.96843	8.86709e-29	2.39538e-26	3.35353e-25	62	17.5311	11.9627	16.1016	20	5.6314	3.57242	5.37831	20	5.49854	3.51406	4.85408	718	187.871	133.691	133.228	609	178.352	132.03	134.441	787	192.408	140.699	145.48
flgF	flgF	VC395_RS11520	VC395_2312	NC_012582.1	complement(2427957..2428706)		258.76	-38.6108	-5.27093	2.41965e-97	9.15113e-94	9.15113e-94	42	12.4934	8.52519	10.9075	17	5.0356	3.19446	4.57156	16	4.62757	2.95743	3.88327	1414	389.224	276.976	262.373	1170	360.465	266.844	258.286	1236	317.894	232.462	228.479
flgE	flgE	VC395_RS11525	VC395_2313	NC_012582.1	complement(2428889..2430193)		547.224	-8.54718	-3.09545	1.08461e-20	1.46499e-18	4.10198e-17	594	101.548	69.2934	154.264	321	54.6459	34.666	86.3219	339	56.3487	36.0118	82.2767	4924	778.968	554.321	913.668	3944	698.337	516.962	870.667	5277	780.012	570.389	975.471
flgD	flgD	VC395_RS11530	VC395_2314	NC_012582.1	complement(2430222..2430929)		505.964	-8.95652	-3.16294	1.77521e-27	3.94932e-25	6.71384e-24	268	84.4492	57.6259	69.6005	178	55.8535	35.432	47.867	153	46.8762	29.9581	37.1337	2335	680.872	484.515	433.269	2242	731.713	541.67	494.938	2468	672.414	491.707	456.218
flgC	flgC	VC395_RS11535	VC395_2315	NC_012582.1	complement(2430947..2431363)		403.357	-9.67029	-3.27356	4.40494e-64	4.16487e-61	1.66595e-60	99	52.9655	36.1423	25.7106	82	43.6859	27.7132	22.0511	80	41.6149	26.5956	19.4163	1127	557.956	397.047	209.119	1051	582.378	431.121	232.016	1129	522.255	381.903	208.699
flgB	flgB	VC395_RS11540	VC395_2316	NC_012582.1	complement(2431368..2431763)		235.838	-14.3199	-3.83995	8.70118e-48	4.11348e-45	3.29079e-44	41	23.0984	15.7618	10.6478	25	14.0252	8.89721	6.72289	32	17.5287	11.2024	7.76653	674	351.38	250.045	125.063	481	280.665	207.77	106.184	701	341.466	249.699	129.582
flgP	flgP	VC395_RS11570	VC395_2322	NC_012582.1	complement(2435664..2436101)		313.767	-10.5017	-3.39255	7.93551e-61	6.00242e-58	3.00121e-57	75	38.2016	26.0677	19.4778	67	33.9832	21.5581	18.0173	54	26.7433	17.0913	13.106	944	444.949	316.63	175.163	892	470.576	348.356	196.915	858	377.866	276.317	158.604
VC395_RS11575	flgO	VC395_RS11575	VC395_2323	NC_012582.1	complement(2436109..2436744)		285.301	-17.9045	-4.16225	5.19454e-87	9.82287e-84	1.96457e-83	57	19.9945	13.6438	14.8031	47	16.4174	10.4148	12.639	48	16.3711	10.4626	11.6498	1344	436.269	310.453	249.385	1069	388.382	287.51	235.99	1163	352.734	257.939	214.984
VC395_RS11600	Hyp	VC395_RS11600	VC395_2328	NC_012582.1	2449461..2449967		179.404	-2.22061	-1.15096	3.13699e-09	1.27571e-07	1.18641e-05	195	85.8066	58.5522	50.6422	211	92.4566	58.6521	56.7412	209	89.4196	57.1471	50.7252	559	227.623	161.979	103.725	608	277.099	205.129	134.22	615	233.987	171.105	113.685
recO	recO	VC395_RS12745	VC395_2574	NC_012582.1	complement(2726336..2727061)		33.9509	-2.08587	-1.06065	0.00015219	0.00188715	0.575582	52	15.9794	10.9039	13.5046	56	17.1362	10.8708	15.0593	70	20.9149	13.3665	16.9893	137	38.9579	27.7228	25.4209	153	48.696	36.0485	33.7759	196	52.0768	38.0815	36.2312
groL_1	groL	VC395_RS13750	VC395_2777	NC_012582.1	complement(2917912..2919546)		706.618	-2.0898	-1.06336	7.75658e-05	0.00105145	0.293354	2875	392.296	267.693	746.648	2652	360.346	228.594	713.164	2801	371.612	237.493	679.815	6344	801.046	570.032	1177.15	7670	1083.97	802.435	1693.21	8663	1022.06	747.387	1601.38
VC395_RS13755	groES	VC395_RS13755	VC395_2778	NC_012582.1	complement(2919600..2919890)		251.079	-2.75649	-1.46283	3.66966e-10	1.80242e-08	1.38787e-06	136	104.265	71.1479	35.3197	116	88.5581	56.179	31.1942	148	110.322	70.5058	35.9202	433	307.19	218.599	80.3449	423	335.881	248.645	93.3803	590	391.096	285.992	109.063
VC395_RS14005	Hyp	VC395_RS14005	VC395_2829	NC_012582.1	complement(2977740..2978210)		694.515	-4.2254	-2.07909	6.82007e-15	5.99849e-13	2.57935e-11	405	191.835	130.903	105.18	336	158.483	100.537	90.3556	425	195.732	125.09	103.149	2305	1010.33	718.958	427.702	1869	916.911	678.767	412.595	2290	937.863	685.819	423.314
rrf_7	rrf	VC395_RS12925	VC395_5S07	NC_012582.1	complement(2760836..2760951)		75.6961	-13.5828	-3.76371	0.00252886	0.0195187	1	0	0	0	0	9	17.2365	10.9344	2.42024	0	0	0	0	0	0	0	0	154	306.762	227.088	33.9966	0	0	0	0
VC395_RS14395	phosphatidylglycerophosphatase B	VC395_RS14395	VC395_A0031	NC_012583.1	43282..44034		130.788	-2.16997	-1.11767	3.00676e-07	8.53044e-06	0.00113716	208	61.6257	42.0518	54.0183	229	67.5622	42.8598	61.5816	247	71.1535	45.4735	59.9479	503	137.907	98.1356	93.3337	685	210.201	155.606	151.219	740	189.567	138.622	136.791
glpQ	glpQ glycerophosphodiesterase	VC395_RS14875	VC395_A0129	NC_012583.1	complement(150125..151192)		353.42	-7.20021	-2.84804	1.70016e-08	6.00935e-07	6.43e-05	413	86.2726	58.8701	107.258	181	37.6505	23.8845	48.6737	199	40.4181	25.8308	48.2981	378	73.0689	51.9965	70.1394	3000	649.066	480.487	662.272	3996	721.737	527.775	738.674
glpT	glpT G3P/phosphate antiporter	VC395_RS14880	VC395_A0130	NC_012583.1	complement(151346..152704)		1162.13	-5.90579	-2.56213	8.09761e-06	0.000152803	0.0306251	2161	354.756	242.076	561.219	990	161.837	102.666	266.226	882	140.781	89.9715	214.065	924	140.367	99.8864	171.452	15043	2557.72	1893.42	3320.85	14385	2041.81	1493.09	2659.11
VC395_RS14885	VCA0139	VC395_RS14885	VC395_A0132	NC_012583.1	complement(153130..153477)		76.22	-5.10292	-2.35132	2.30538e-10	1.21097e-08	8.71896e-07	31	19.8736	13.5612	8.05081	14	8.93742	5.66967	3.76482	34	21.1931	13.5443	8.25194	110	65.2568	46.4373	20.4109	139	92.2942	68.3231	30.6853	281	155.759	113.899	51.9438
VC395_RS15045	MoxR-related protein	VC395_RS15045	VC395_A0166	NC_012583.1	complement(191601..192557)		44.5836	-2.0045	-1.00324	8.04743e-05	0.00107927	0.304354	98	22.8459	15.5894	25.4509	102	23.6784	15.0209	27.4294	119	26.973	17.2382	28.8818	269	58.03	41.2947	49.914	274	66.1572	48.9746	60.4875	295	59.4614	43.4815	54.5317
VC395_RS16065	Hyp	VC395_RS16065	VC395_A0383	NC_012583.1	378793..378975		15.7243	-9.7644	-3.28753	0.00220565	0.0175247	1	4	4.87644	3.32755	1.03881	0	0	0	0	0	0	0	0	53	59.7911	42.5479	9.83436	0	0	0	0	6	6.32448	4.62482	1.10912
VC395_RS16760	transposase	VC395_RS16760	VC395_A0523	NC_012583.1	complement(468574..469751)		9.48097	-3.86949	-1.95214	0.00173799	0.0142583	1	29	5.4922	3.74774	7.5314	0	0	0	0	15	2.76211	1.76523	3.64056	35	6.13387	4.36492	6.49439	38	7.45379	5.51786	8.38878	155	25.3811	18.5601	28.6523
glpC	glpC G3P dehydrogenase	VC395_RS16975	VC395_A0564	NC_012583.1	complement(510137..511378)		859.322	-17.5439	-4.1329	8.04289e-12	4.90616e-10	3.04182e-08	557	100.052	68.2731	144.655	162	28.9772	18.3824	43.5643	201	35.105	22.4352	48.7835	611	101.562	72.2726	113.374	9459	1759.8	1302.73	2088.14	10592	1645.06	1202.96	1957.97
glpB	glpB	VC395_RS16980	VC395_A0565	NC_012583.1	complement(511375..512685)		542.04	-8.10449	-3.01872	3.25926e-06	7.37167e-05	0.0123265	886	150.773	102.884	230.097	217	36.7723	23.3274	58.3547	220	36.4011	23.2636	53.3949	357	56.2183	40.0055	66.2428	5904	1040.6	770.328	1303.35	7582	1115.59	815.785	1401.56
glpA	glpA	VC395_RS16985	VC395_A0566	NC_012583.1	complement(512682..514325)		828.01	-7.53627	-2.91385	1.95049e-06	4.55356e-05	0.00737677	1351	183.336	125.104	350.859	626	84.5933	53.6638	168.341	762	100.542	64.2553	184.941	505	63.4164	45.1277	93.7048	12015	1688.73	1250.13	2652.4	13855	1625.66	1188.77	2561.14
VC395_RS16995	glpF glycerol uptake	VC395_RS16995	VC395_A0568	NC_012583.1	514980..515834		891.894	-6.50938	-2.70252	2.345e-06	5.44098e-05	0.00886879	896	233.795	159.536	232.694	471	122.382	77.6361	126.659	399	101.228	64.6938	96.839	527	127.25	90.552	97.787	7131	1927.18	1426.65	1574.22	7022	1584.23	1158.48	1298.04
glpK	glpK	VC395_RS17000	VC395_A0569	NC_012583.1	515964..517481		1850.09	-7.29165	-2.86625	1.92317e-08	6.67288e-07	7.27344e-05	2991	439.581	299.958	776.773	1475	215.866	136.94	396.65	1345	192.196	122.831	326.437	2467	335.513	238.754	457.762	25546	3888.57	2878.61	5639.46	26182	3327.02	2432.91	4839.83
VC395_RS17055	VCA0734	VC395_RS17055	VC395_A0580	NC_012583.1	complement(525987..526505)		56.595	-2.14393	-1.10026	3.59298e-05	0.000539233	0.135887	85	36.5381	24.9326	22.0748	63	26.9672	17.1073	16.9417	58	24.2413	15.4923	14.0768	206	81.943	58.3114	38.2241	170	75.6868	56.0291	37.5287	204	75.8207	55.4444	37.7101
VC395_RS17065	sipA	VC395_RS17065	VC395_A0582	NC_012583.1	complement(526743..527141)		102.316	-5.21927	-2.38385	4.24012e-16	4.71651e-14	1.60361e-12	43	24.043	16.4063	11.1673	33	18.374	11.656	8.87421	42	22.8334	14.5926	10.1936	157	81.2342	57.807	29.132	295	170.839	126.468	65.1234	347	167.757	122.674	64.1441
VC395_RS17215	cdgD	VC395_RS17215	VC395_A0615	NC_012583.1	complement(566395..568278)		16.6862	-3.9683	-1.98852	1.44754e-11	8.68985e-10	5.47461e-08	42	4.9735	3.39379	10.9075	34	4.00923	2.54336	9.14313	43	4.95088	3.16405	10.4363	285	31.2303	22.2238	52.8829	140	17.1706	12.711	30.906	202	20.6821	15.1239	37.3404
uhpC	uhpC	VC395_RS17275	VC395_A0628	NC_012583.1	complement(582046..583356)		85.7218	-2.19143	-1.13187	1.0005e-10	5.64759e-09	3.78389e-07	218	37.0978	25.3145	56.6154	259	43.8895	27.8424	69.6491	294	48.6451	31.0886	71.355	797	125.507	89.3119	147.887	715	126.021	93.2901	157.841	693	101.966	74.5633	128.103
VC395_RS17305	nitrate reductase, cytochrome c-type	VC395_RS17305	VC395_A0633	NC_012583.1	complement(587867..588322)		24.5205	-2.18344	-1.1266	0.000395388	0.00414226	1	20	9.78496	6.677	5.19407	27	13.1541	8.34465	7.26072	30	14.2709	9.12037	7.28113	99	44.8211	31.8951	18.3699	55	27.87	20.6315	12.1416	68	28.7653	21.0348	12.57
VC395_RS17390	protein-F related	VC395_RS17390	VC395_A0653	NC_012583.1	606439..607053		113.484	-2.31883	-1.2134	4.33385e-07	1.1964e-05	0.00163906	160	58.0415	39.606	41.5526	135	48.7666	30.9363	36.3036	157	55.3757	35.39	38.1046	618	207.456	147.627	114.672	356	133.756	99.0164	78.5896	409	128.284	93.8087	75.605
glpD	glpD	VC395_RS17400	VC395_A0655	NC_012583.1	complement(608955..610493)		261.435	-5.77437	-2.52966	1.31742e-06	3.20105e-05	0.00498247	461	66.8276	45.6014	119.723	272	39.2639	24.908	73.145	324	45.6668	29.1852	78.6362	293	39.3044	27.9694	54.3673	3381	507.628	375.784	746.38	4152	520.408	380.552	767.511
ctxB_2	CTXfctxB	VC395_RS17820	VC395_A0746	NC_012583.1	complement(696423..696797)		76.1586	-5.83734	-2.54531	1.86071e-12	1.17287e-10	7.0372e-09	25	14.8731	10.149	6.49259	18	10.6636	6.76473	4.84048	31	17.9318	11.46	7.52383	194	106.803	76.0019	35.9975	91	56.0724	41.509	20.0889	295	151.745	110.965	54.5317
ctxA_2	CTXfctxA	VC395_RS17825	VC395_A0747	NC_012583.1	complement(696794..697570)		159.836	-3.49377	-1.80478	2.00363e-18	2.51014e-16	7.57771e-15	163	46.8016	31.9362	42.3317	153	43.7455	27.7511	41.1441	223	62.2556	39.7869	54.123	616	163.671	116.47	114.301	756	224.822	166.43	166.892	1083	268.864	196.608	200.196
VC395_RS17850	CTXfrstB	VC395_RS17850	VC395_A0752	NC_012583.1	complement(700854..701210)		14.8828	-12.3346	-3.62464	0.00360418	0.0258163	1	0	0	0	0	6	3.73376	2.3686	1.61349	0	0	0	0	0	0	0	0	0	0	0	0	113	61.0569	44.6483	20.8884
VC395_RS17875	hyp	VC395_RS17875	VC395_A0758	NC_012583.1	complement(705090..705974)		39.9982	-2.14829	-1.10319	2.75708e-06	6.2815e-05	0.0104273	75	18.9065	12.9013	19.4778	74	18.576	11.7841	19.8997	100	24.5104	15.6644	24.2704	199	46.4218	33.0342	36.9253	205	53.5241	39.6226	45.2552	297	64.7348	47.3378	54.9014
VC395_RS18145	transposase orfB	VC395_RS18145	VC395_A0815	NC_012583.1	complement(774592..775769)		19.2017	-2.0021	-1.00151	0.00830529	0.0498581	1	27	5.11343	3.48927	7.012	44	8.29795	5.26401	11.8323	102	18.7823	12.0036	24.7558	116	20.3294	14.4666	21.5243	147	28.8344	21.3454	32.4513	182	29.8024	21.7932	33.6433
VC395_RS18270	groES	VC395_RS18270	VC395_A0843	NC_012583.1	804643..804933		66.9409	-3.31884	-1.73068	1.90972e-08	6.67288e-07	7.22255e-05	28	21.4664	14.6481	7.2717	30	22.903	14.5291	8.06746	30	22.3626	14.2917	7.28113	87	61.7218	43.9218	16.1432	149	118.313	87.5841	32.8928	143	94.7912	69.3167	26.434
groL_2	groL	VC395_RS18275	VC395_A0844	NC_012583.1	804962..806554		62.4218	-2.90315	-1.53762	9.63625e-14	7.43761e-12	3.64443e-10	161	22.5478	15.386	41.8123	157	21.8951	13.8897	42.2197	199	27.0977	17.3178	48.2981	518	67.1314	47.7714	96.117	707	102.552	75.9164	156.075	718	86.9428	63.5775	132.725
VC395_RS18380	Hyp	VC395_RS18380	VC395_A0869	NC_012583.1	826382..826606		420.147	-4.18661	-2.06578	5.15272e-11	3.04493e-09	1.94876e-07	132	130.884	89.3115	34.2809	90	88.8635	56.3727	24.2024	120	115.689	73.9358	29.1245	414	379.865	270.316	76.8194	486	499.106	369.476	107.288	990	848.746	620.651	183.005
VC395_RS18400	Hyp	VC395_RS18400	VC395_A0873	NC_012583.1	complement(829854..839645)		68.5674	-2.49067	-1.31654	0.000334165	0.00365264	1	1358	30.9401	21.1127	352.677	1306	29.6302	18.7967	351.204	1370	30.349	19.3957	332.505	6908	145.644	103.642	1281.81	2995	70.6747	52.3188	661.168	3453	68.0221	49.7416	638.298
VC395_RS18475	MCP	VC395_RS18475	VC395_A0888	NC_012583.1	854822..856102		53.1385	-2.62534	-1.39251	5.35135e-06	0.000111817	0.0202388	149	25.9496	17.7073	38.6958	100	17.3426	11.0017	26.8915	140	23.7068	15.1508	33.9786	765	123.289	87.7336	141.949	235	42.3894	31.3798	51.878	366	55.1134	40.302	67.6563
VC395_RS18495	cons hyp	VC395_RS18495	VC395_A0892	NC_012583.1	859327..859509		68.3154	-4.10367	-2.03691	2.96226e-08	9.82741e-07	0.000112033	17	20.7249	14.1421	4.41496	9	10.9258	6.93107	2.42024	20	23.7068	15.1508	4.85408	82	92.507	65.8289	15.2154	54	68.1838	50.4748	11.9209	115	121.219	88.6424	21.2581
VC395_RS18665	cons hyp	VC395_RS18665	VC395_A0928	NC_012583.1	complement(895834..896967)		101.13	-2.02794	-1.02002	0.000662098	0.00630744	1	258	50.7575	34.6356	67.0035	317	62.1026	39.3963	85.2462	277	52.986	33.8628	67.2291	314	57.1648	40.679	58.264	997	203.152	150.388	220.095	903	153.603	112.323	166.923
VC395_RS18670	gntT permease	VC395_RS18670	VC395_A0929	NC_012583.1	complement(896986..898338)		43.693	-2.97408	-1.57245	8.26025e-06	0.000154655	0.0312403	107	17.6433	12.0393	27.7883	99	16.2555	10.3121	26.6226	94	15.0704	9.63133	22.8142	116	17.7	12.5955	21.5243	496	84.7076	62.707	109.496	535	76.2748	55.7764	98.8965
VC395_RS18825	GGDEF	VC395_RS18825	VC395_A0964	NC_012583.1	929192..930118		33.0776	-2.1141	-1.08004	6.38199e-06	0.000130888	0.0241367	65	15.6433	10.6746	16.8807	71	17.0154	10.7941	19.093	82	19.188	12.2628	19.9017	234	52.1132	37.0843	43.4196	176	43.8704	32.4762	38.8533	195	40.577	29.6722	36.0464
VC395_RS19310	PTS mannitol	VC395_RS19310	VC395_A1068	NC_012583.1	1033774..1035723		139.84	-3.95274	-1.98285	4.18044e-08	1.33986e-06	0.000158104	377	43.1321	29.4322	97.9082	342	38.9632	24.7173	91.9691	323	35.9304	22.9628	78.3935	550	58.2291	41.4364	102.055	2204	261.165	193.334	486.549	2554	252.645	184.749	472.115
VC395_RS19315	man-1-P dehyd	VC395_RS19315	VC395_A1069	NC_012583.1	1035824..1036978		188.935	-4.40035	-2.13762	3.37195e-08	1.09937e-06	0.000127527	262	50.6073	34.5331	68.0423	237	45.5858	28.9185	63.733	252	47.3275	30.2465	61.1615	353	63.0964	44.9	65.5006	1789	357.904	264.948	394.935	2104	351.389	256.956	388.931
VC395_RS19320	manRep	VC395_RS19320	VC395_A1070	NC_012583.1	1037078..1037608		31.084	-2.96397	-1.56753	3.47891e-06	7.73956e-05	0.0131573	33	13.8648	9.46097	8.57022	22	9.20432	5.83898	5.91614	29	11.8467	7.57111	7.03842	72	27.993	19.9201	13.3599	99	43.0804	31.8913	21.855	156	56.6702	41.4405	28.8371
VC395_RS21005		VC395_RS21005		NC_012582.1	complement(2702462..2702602)		55.4115	-3.66028	-1.87195	2.64568e-07	7.63815e-06	0.0010006	7	11.0757	7.5578	1.81792	12	18.9071	11.9942	3.22699	13	19.9995	12.7815	3.15515	59	86.3863	61.4733	10.9477	41	67.1898	49.739	9.05105	55	75.2434	55.0222	10.1669
VC395_RS17110	Hyp	VC395_RS17110	VC_A0721	NC_012583.1	complement(537232..537393)		280.597	-3.56061	-1.83212	2.38086e-09	1.00049e-07	9.00441e-06	60	82.6285	56.3836	15.5822	61	83.6524	53.0669	16.4038	72	96.4078	61.6132	17.4747	162	206.449	146.911	30.0598	320	456.429	337.884	70.6423	410	488.195	356.996	75.7898
VC395_RS17295		VC395_RS17295		NC_012583.1	complement(587134..587262)		16.5219	-3.49999	-1.80735	0.00462314	0.0313346	1	4	6.91774	4.72048	1.03881	3	5.16648	3.27748	0.806746	2	3.36306	2.1493	0.485408	10	16.0038	11.3884	1.85554	9	16.121	11.934	1.98682	24	35.8878	26.2432	4.43648

## Sheet: L36F vs WT (Up)
Name	gene	locus_tag	old_locus_tag	Chromosome	Region	Identifier	WTL36F_E1 vs. WT_E1 - Max group means	WTL36F_E1 vs. WT_E1 - Fold change	WTL36F_E1 vs. WT_E1 - Log fold change	WTL36F_E1 vs. WT_E1 - P-value	WTL36F_E1 vs. WT_E1 - FDR p-value	WTL36F_E1 vs. WT_E1 - Bonferroni	3296_1_S13 (GE) - Total counts	3296_1_S13 (GE) - RPKM	3296_1_S13 (GE) - TPM	3296_1_S13 (GE) - CPM	3296_2_S14 (GE) - Total counts	3296_2_S14 (GE) - RPKM	3296_2_S14 (GE) - TPM	3296_2_S14 (GE) - CPM	3296_3_S15 (GE) - Total counts	3296_3_S15 (GE) - RPKM	3296_3_S15 (GE) - TPM	3296_3_S15 (GE) - CPM	598_1_S7 (GE) - Total counts	598_1_S7 (GE) - RPKM	598_1_S7 (GE) - TPM	598_1_S7 (GE) - CPM	598_2_S8 (GE) - Total counts	598_2_S8 (GE) - RPKM	598_2_S8 (GE) - TPM	598_2_S8 (GE) - CPM	598_3_S9 (GE) - Total counts	598_3_S9 (GE) - RPKM	598_3_S9 (GE) - TPM	598_3_S9 (GE) - CPM
VC395_RS01130	Hyp	VC395_RS01130	VC395_0217	NC_012582.1	222162..223109		105.643	2.09673	1.06814	1.58471e-05	0.00057598	0.0599019	494	109.504	78.3281	119.286	717	164.867	124.787	160.558	707	153.492	113.815	166.32	331	72.0828	51.2948	65.568	326	79.4599	58.8222	76.8291	358	72.845	53.2684	70.6486
recX	recX	VC395_RS02940	VC395_0561	NC_012582.1	598096..598554		64.2726	2.09216	1.06499	0.00014543	0.00400084	0.549724	192	87.9024	62.8764	46.3622	158	75.0354	56.7941	35.381	220	98.6473	73.1473	51.7545	91	40.9299	29.1261	18.0262	99	49.8381	36.8939	23.3316	114	47.909	35.0338	22.497
VC395_RS03265	ammonium transporter	VC395_RS03265	VC395_0624	NC_012582.1	659764..660993		13.1023	2.30073	1.20209	5.91143e-05	0.00183157	0.223452	105	17.9389	12.8317	25.3543	91	16.1272	12.2066	20.3777	115	19.2428	14.2686	27.0535	40	6.71378	4.77759	7.92362	59	11.0837	8.20501	13.9047	51	7.99816	5.84871	10.0645
VC395_RS03285	PGM-like	VC395_RS03285	VC395_0628	NC_012582.1	complement(665018..666430)		76.308	2.16186	1.11227	0.00268416	0.0428106	1	575	85.5142	61.168	138.845	915	141.156	106.841	204.896	564	82.1509	60.9152	132.68	111	16.2178	11.5408	21.9881	435	71.1354	52.6598	102.517	486	66.3466	48.5164	95.9084
VC395_RS03290	cellobiose phosphorylase	VC395_RS03290	VC395_0629	NC_012582.1	complement(666553..668958)		105.498	2.90566	1.53887	0.000169608	0.00440769	0.641119	1516	132.409	94.7115	366.068	2016	182.649	138.246	451.444	1317	112.659	83.537	309.821	178	15.2734	10.8687	35.2601	650	62.4247	46.2115	153.187	1011	81.0551	59.2721	199.513
VC395_RS03295	chb	VC395_RS03295	VC395_0630	NC_012582.1	complement(669077..670990)		69.7934	3.14413	1.65266	4.0815e-05	0.00130746	0.154281	776	85.1985	60.9423	187.381	1019	116.052	87.8397	228.185	760	81.7235	60.5983	178.788	73	7.87396	5.60318	14.4606	348	42.0123	31.1006	82.0139	469	47.2668	34.5641	92.5536
VC395_RS03300	nagK	VC395_RS03300	VC395_0631	NC_012582.1	complement(670987..671871)		63.5182	3.42109	1.77446	8.35424e-06	0.000335947	0.031579	304	72.1843	51.6332	73.4068	439	108.129	81.8427	98.3054	331	76.9768	57.0786	77.867	32	7.46481	5.31203	6.3389	126	32.8977	24.3534	29.6947	187	40.759	29.8053	36.903
VC395_RS03305	endoglucanase	VC395_RS03305	VC395_0632	NC_012582.1	complement(671868..673592)		97.5316	3.18008	1.66906	6.51249e-06	0.000267579	0.0246172	1061	129.252	92.4539	256.199	1322	167.057	126.445	296.036	833	99.3874	73.6961	195.961	121	14.4813	10.305	23.969	400	53.5808	39.6646	94.2689	593	66.3117	48.4909	117.024
VC395_RS03310	peptide ABC transporter, ATP-binding protein	VC395_RS03310	VC395_0633	NC_012582.1	complement(673649..674644)		79.1132	2.76933	1.46954	0.0004772	0.010249	1	490	103.383	73.9496	118.32	596	130.439	98.7291	133.463	422	87.2024	64.6609	99.2745	36	7.462	5.31003	7.13126	222	51.503	38.1264	52.3192	341	66.042	48.2936	67.2938
VC395_RS03315	peptide ABC transporter, ATP-binding protein	VC395_RS03315	VC395_0634	NC_012582.1	complement(674687..675670)		91.1303	2.90985	1.54095	0.000208028	0.00524232	0.786347	576	123.01	87.9886	139.087	634	140.448	106.305	141.972	510	106.672	79.0977	119.976	42	8.81183	6.27058	8.31981	253	59.4106	43.9802	59.6251	354	69.3958	50.7461	69.8592
VC395_RS03320	peptide ABC transporter, ATP-binding protein	VC395_RS03320	VC395_0635	NC_012582.1	complement(675673..676698)		47.4119	2.81649	1.4939	0.000204211	0.00518065	0.771916	279	57.1438	40.8748	67.3701	363	77.1225	58.3738	81.2867	289	57.973	42.9872	67.9866	28	5.63408	4.00926	5.54654	153	34.4574	25.508	36.0579	179	33.6535	24.6094	35.3243
VC395_RS03325	permease	VC395_RS03325	VC395_0636	NC_012582.1	complement(676701..677687)		29.885	2.59987	1.37844	1.38015e-05	0.000506503	0.0521698	173	36.8334	26.3468	41.7743	215	47.4835	35.9401	48.145	177	36.9089	27.3681	41.6388	33	6.90254	4.91191	6.53699	84	19.6653	14.5577	19.7965	123	24.0388	17.5785	24.2731
VC395_RS04075	vibriobactin isochorismate synthase	VC395_RS04075	VC395_0790	NC_012582.1	complement(850953..852140)		2.8777	2.35789	1.23749	0.0020802	0.0346394	1	17	3.00708	2.15096	4.10499	18	3.30277	2.49985	4.03075	31	5.37057	3.9823	7.29268	9	1.564	1.11296	1.78282	12	2.33401	1.72781	2.82807	10	1.62371	1.18735	1.97342
VC395_RS05215	motY	VC395_RS05215	VC395_1023	NC_012582.1	1100523..1101407		352.045	4.94921	2.3072	2.05019e-21	9.68715e-19	7.74972e-18	1440	341.926	244.578	347.717	2296	565.523	428.043	514.144	2224	517.21	383.513	523.191	520	121.303	86.3205	103.007	379	98.9543	73.2534	89.3198	443	96.5573	70.6082	87.4227
VC395_RS05220	VC1009	VC395_RS05220	VC395_1024	NC_012582.1	complement(1101456..1101893)		317.068	4.3128	2.10862	4.74469e-16	1.37961e-13	1.79349e-12	581	278.75	199.389	140.294	983	489.216	370.286	220.124	1095	514.535	381.53	257.596	253	119.25	84.8594	50.1169	218	115.006	85.1362	51.3765	212	93.3655	68.2742	41.8366
VC395_RS05495	VC1064	VC395_RS05495	VC395_1078	NC_012582.1	1153710..1154141		954.225	2.85544	1.51372	1.19919e-08	8.24172e-07	4.53295e-05	1902	925.208	661.798	459.276	3243	1636.38	1238.57	726.206	2724	1297.77	962.303	640.815	819	391.392	278.518	162.236	921	492.623	364.677	217.054	1319	588.96	430.681	260.295
VC395_RS05780	VC1124	VC395_RS05780	VC395_1139	NC_012582.1	1214373..1214909		161.245	2.66994	1.41681	3.65429e-09	2.70847e-07	1.38132e-05	362	141.66	101.329	87.4121	599	243.15	184.039	134.134	698	267.52	198.367	164.203	226	86.8853	61.8284	44.7685	213	91.6524	67.8481	50.1982	251	90.1622	65.9317	49.533
VC395_RS05785	VC1125	VC395_RS05785	VC395_1140	NC_012582.1	1214906..1215433		128.755	2.58143	1.36817	6.09579e-07	3.11379e-05	0.00230421	243	96.713	69.1785	58.6772	506	208.9	158.116	113.309	550	214.39	158.971	129.386	185	72.3352	51.4744	36.6468	175	76.5848	56.6939	41.2426	197	71.9709	52.6292	38.8765
VC395_RS05815	f	VC395_RS05815	VC395_1146	NC_012582.1	1221453..1221677		99.607	2.6882	1.42664	5.37694e-08	3.2782e-06	0.000203248	130	121.415	86.848	31.3911	142	137.571	104.127	31.7981	159	145.442	107.846	37.4044	78	71.5689	50.9291	15.4511	32	32.8629	24.3276	7.54151	71	60.8696	44.5113	14.0113
VC395_RS05820	f	VC395_RS05820	VC395_1147	NC_012582.1	1221689..1223692		190.807	2.46695	1.30273	2.62017e-07	1.37559e-05	0.000990426	2347	246.109	176.041	566.73	2441	265.517	200.969	546.614	2566	263.533	195.41	603.646	1279	131.76	93.7619	253.358	895	103.196	76.3937	210.927	1169	112.523	82.2833	230.693
VC395_RS05825	f	VC395_RS05825	VC395_1148	NC_012582.1	1223719..1224663		143.657	2.72426	1.44586	3.58137e-09	2.70752e-07	1.35376e-05	879	195.465	139.816	212.252	874	201.605	152.594	195.715	858	186.866	138.562	201.843	369	80.6133	57.3652	73.0954	286	69.9315	51.7686	67.4023	417	85.1195	62.2442	82.2918
VC395_RS05830	f	VC395_RS05830	VC395_1149	NC_012582.1	1224671..1224895		46.1047	2.57923	1.36694	0.000552056	0.0115932	1	79	73.7831	52.7769	19.0761	63	61.0351	46.1973	14.1076	58	53.0543	39.34	13.6444	34	31.1967	22.1999	6.73508	16	16.4315	12.1638	3.77076	37	31.7208	23.196	7.30167
VC395_RS05835	f	VC395_RS05835	VC395_1150	NC_012582.1	1224905..1225345		118.75	2.4592	1.29819	3.57534e-06	0.000155342	0.0135148	276	131.517	94.074	66.6457	328	162.128	122.714	73.4492	403	188.08	139.462	94.8048	138	64.603	45.9721	27.3365	128	67.0672	49.6482	30.166	192	83.9823	61.4126	37.8898
VC395_RS05840	f	VC395_RS05840	VC395_1151	NC_012582.1	1225355..1225720		59.2565	2.58515	1.37025	2.52713e-07	1.34543e-05	0.000955257	145	83.2529	59.5506	35.0131	142	84.5724	64.0126	31.7981	130	73.1034	54.2064	30.5822	58	32.7159	23.2809	11.4893	47	29.6726	21.9659	11.0766	75	39.528	28.9051	14.8007
VC395_RS05850	f	VC395_RS05850	VC395_1153	NC_012582.1	1225876..1226490		177.175	2.36737	1.24328	8.17813e-08	4.7559e-06	0.000309133	658	224.835	160.824	158.887	701	248.465	188.062	156.975	736	246.308	182.638	173.142	315	105.742	75.247	62.3985	269	101.068	74.8185	63.3958	407	127.657	93.3499	80.3184
VC395_RS05855	f	VC395_RS05855	VC395_1154	NC_012582.1	1226500..1226772		70.0935	2.87075	1.52143	3.36092e-07	1.74031e-05	0.00127043	126	96.9885	69.3756	30.4252	124	99.0104	74.9407	27.7674	118	88.96	65.9641	27.7592	46	34.7862	24.7542	9.11217	34	28.7776	21.3034	8.01286	63	44.5146	32.5516	12.4326
VC395_RS05860	f	VC395_RS05860	VC395_1155	NC_012582.1	1226765..1227007		47.3587	2.24185	1.16469	0.000497991	0.0105753	1	75	64.8586	46.3932	18.1102	66	59.2051	44.8122	14.7794	81	68.6047	50.8707	19.0551	34	28.8858	20.5554	6.73508	24	22.8215	16.8942	5.65613	53	42.0721	30.7655	10.4592
VC395_RS05870	f	VC395_RS05870	VC395_1157	NC_012582.1	1227185..1227655		106.993	2.34679	1.23069	1.49043e-06	6.95536e-05	0.00563384	282	125.817	89.9968	68.0945	319	147.636	111.745	71.4338	368	160.806	119.238	86.5712	160	70.1312	49.906	31.6945	135	66.2295	49.0281	31.8158	166	67.9848	49.7144	32.7589
VC395_RS05875	f	VC395_RS05875	VC395_1158	NC_012582.1	1227652..1228182		76.7214	2.27976	1.18888	1.93015e-07	1.04228e-05	0.000729598	268	106.06	75.8646	64.7139	245	100.576	76.1255	54.8629	272	105.426	78.1741	63.9874	136	52.8757	37.6269	26.9403	99	43.0804	31.8913	23.3316	150	54.4906	39.8466	29.6014
VC395_RS05880	f	VC395_RS05880	VC395_1159	NC_012582.1	1228262..1228495		54.2004	2.07845	1.05551	0.000336978	0.00788914	1	85	76.3336	54.6012	20.5249	69	64.2769	48.651	15.4512	91	80.0388	59.3491	21.4075	38	33.5258	23.8573	7.52744	51	50.3608	37.2809	12.0193	42	34.6225	25.3179	8.28838
VC395_RS05915	f	VC395_RS05915	VC395_1165	NC_012582.1	1230916..1231512		23.8767	2.08726	1.06161	0.00245753	0.0396985	1	94	33.0877	23.6675	22.6982	94	34.3222	25.9784	21.0495	86	29.6483	21.9843	20.2313	16	5.53296	3.93731	3.16945	53	20.5135	15.1857	12.4906	76	24.5564	17.957	14.998
VC395_RS05925	f	VC395_RS05925	VC395_1167	NC_012582.1	1231739..1232038		13.5089	2.2806	1.18941	0.00108085	0.0206343	1	24	16.8113	12.0251	5.79528	25	18.1652	13.7492	5.59826	29	19.8954	14.7525	6.82218	10	6.88162	4.89703	1.98091	10	7.70225	5.70178	2.35672	18	11.5738	8.46342	3.55216
VC395_RS05935	f	VC395_RS05935	VC395_1169	NC_012582.1	1232349..1232930		32.2703	2.14127	1.09847	0.000427314	0.00961456	1	102	36.829	26.3437	24.6299	120	44.9448	34.0186	26.8716	139	49.1549	36.4486	32.6994	35	12.4153	8.83484	6.93317	70	27.7916	20.5734	16.4971	81	26.8465	19.6316	15.9847
VC395_RS05940	f	VC395_RS05940	VC395_1170	NC_012582.1	1232931..1234496		32.0027	2.24242	1.16506	8.37816e-05	0.00247417	0.316694	316	42.4041	30.3315	76.3045	295	41.0631	31.0806	66.0595	355	46.6565	34.5959	83.5129	99	13.0514	9.28747	19.611	184	27.1497	20.0982	43.3637	192	23.6502	17.2943	37.8898
VC395_RS05945	f	VC395_RS05945	VC395_1171	NC_012582.1	1234493..1236052		39.3649	2.05176	1.03686	0.000234667	0.00576001	0.887041	356	47.9554	34.3024	85.9633	401	56.0327	42.411	89.7961	423	55.8073	41.3813	99.5098	118	15.616	11.1125	23.3747	236	34.9563	25.8773	55.6186	280	34.6225	25.3179	55.2559
VC395_RS06055	f	VC395_RS06055	VC395_1193	NC_012582.1	1250656..1251723		26.2177	2.02336	1.01675	0.000163149	0.00434299	0.616704	148	29.1208	20.83	35.7375	193	39.392	29.8157	43.2186	196	37.7711	28.0074	46.1086	69	13.338	9.49143	13.6683	101	21.8519	16.1764	23.8029	124	22.3962	16.3774	24.4705
VC395_RS06395	f	VC395_RS06395	VC395_1261	NC_012582.1	complement(1317071..1318636)		33.4637	2.37587	1.24846	9.13446e-06	0.000357205	0.0345282	332	44.5511	31.8673	80.168	347	48.3014	36.5592	77.7038	328	43.1079	31.9647	77.1613	99	13.0514	9.28747	19.611	173	25.5266	18.8967	40.7713	196	24.1429	17.6546	38.6791
VC395_RS06400	f	VC395_RS06400	VC395_1262	NC_012582.1	complement(1318637..1319218)		31.0099	2.21596	1.14793	8.24373e-05	0.00245365	0.311613	94	33.9404	24.2775	22.6982	138	51.6866	39.1214	30.9024	113	39.9605	29.6308	26.583	39	13.8342	9.84454	7.72553	62	24.6154	18.2222	14.6117	71	23.5321	17.208	14.0113
VC395_RS06405	f	VC395_RS06405	VC395_1263	NC_012582.1	complement(1319230..1319520)		14.09	3.02917	1.59892	9.92912e-05	0.00288708	0.375321	23	16.6091	11.8805	5.55381	24	17.9779	13.6074	5.37433	32	22.6325	16.7821	7.52793	4	2.83778	2.01939	0.792362	7	5.55832	4.11469	1.64971	18	11.9318	8.72518	3.55216
VC395_RS06410	f	VC395_RS06410	VC395_1264	NC_012582.1	complement(1319529..1319828)		15.865	2.55418	1.35286	0.00103756	0.0200101	1	31	21.7147	15.5324	7.48556	25	18.1652	13.7492	5.59826	36	24.6977	18.3134	8.46892	12	8.25795	5.87643	2.37709	17	13.0938	9.69303	4.00643	11	7.07288	5.17209	2.17077
VC395_RS06415	f	VC395_RS06415	VC395_1265	NC_012582.1	complement(1319828..1320058)		7.19579	4.31381	2.10896	0.00165106	0.0284978	1	9	8.18734	5.85638	2.17323	10	9.43647	7.14244	2.2393	13	11.5826	8.58855	3.05822	1	0.893717	0.635978	0.198091	4	4.00117	2.96197	0.942689	3	2.50515	1.83191	0.592027
VC395_RS06420	f	VC395_RS06420	VC395_1266	NC_012582.1	complement(1320055..1320651)		23.4201	2.29806	1.20042	1.76503e-05	0.000629415	0.066718	73	25.6957	18.3801	17.6273	98	35.7827	27.0838	21.9452	97	33.4405	24.7962	22.819	41	14.1782	10.0894	8.12171	40	15.4819	11.4609	9.42689	49	15.8324	11.5775	9.66978
VC395_RS06455	f	VC395_RS06455	VC395_1272	NC_012582.1	complement(1323072..1323305)		50.5734	2.16218	1.11249	0.000910621	0.017835	1	64	57.4747	41.1115	15.4541	69	64.2769	48.651	15.4512	95	83.557	61.9579	22.3485	32	28.2323	20.0904	6.3389	31	30.6115	22.6609	7.30584	55	45.339	33.1544	10.8538
VC395_RS06460	f	VC395_RS06460	VC395_1273	NC_012582.1	complement(1323385..1323915)		78.0785	2.45705	1.29693	6.14304e-08	3.68582e-06	0.000232207	257	101.707	72.7508	62.0577	245	100.576	76.1255	54.8629	297	115.116	85.3592	69.8686	114	44.3223	31.5402	22.5823	100	43.5155	32.2135	23.5672	150	54.4906	39.8466	29.6014
VC395_RS06465	f	VC395_RS06465	VC395_1274	NC_012582.1	complement(1323912..1324382)		110.015	2.42582	1.27847	3.68153e-06	0.000158138	0.0139162	298	132.956	95.103	71.958	297	137.454	104.038	66.5073	404	176.537	130.903	95.0401	153	67.0629	47.7226	30.3079	155	76.0413	56.2915	36.5292	150	61.4321	44.9226	29.6014
VC395_RS06475	f	VC395_RS06475	VC395_1276	NC_012582.1	complement(1324560..1324802)		49.2265	2.35306	1.23454	4.37948e-05	0.00139113	0.165544	73	63.129	45.156	17.6273	77	69.0726	52.2809	17.2426	80	67.7578	50.2426	18.8198	33	28.0362	19.9509	6.53699	25	23.7724	17.5981	5.89181	51	40.4845	29.6046	10.0645
VC395_RS06480	f	VC395_RS06480	VC395_1277	NC_012582.1	complement(1324795..1325067)		61.3025	2.9061	1.53909	1.85451e-07	1.01595e-05	0.000701005	109	83.9028	60.0154	26.3202	94	75.0562	56.8099	21.0495	120	90.4678	67.0822	28.2297	47	35.5424	25.2923	9.31026	33	27.9312	20.6768	7.77718	44	31.0896	22.7345	8.68307
VC395_RS06485	f	VC395_RS06485	VC395_1278	NC_012582.1	complement(1325077..1325691)		166.618	2.36421	1.24136	8.85043e-07	4.34476e-05	0.00334546	586	200.233	143.226	141.501	680	241.021	182.428	152.273	702	234.929	174.201	165.144	298	100.035	71.1861	59.031	239	89.7969	66.4745	56.3257	397	124.52	91.0563	78.345
VC395_RS06495	f	VC395_RS06495	VC395_1280	NC_012582.1	complement(1325847..1326212)		64.1066	2.80279	1.48686	2.54388e-09	2.0033e-07	9.61585e-06	152	87.272	62.4254	36.7034	142	84.5724	64.0126	31.7981	158	88.8487	65.8817	37.1691	59	33.28	23.6823	11.6873	44	27.7786	20.5638	10.3696	77	40.5821	29.6759	15.1954
VC395_RS06500	f	VC395_RS06500	VC395_1281	NC_012582.1	complement(1326222..1326662)		117.793	2.41397	1.27141	4.76068e-06	0.000199948	0.0179954	272	129.611	92.7106	65.6798	336	166.082	125.707	75.2406	390	182.013	134.963	91.7466	132	61.7941	43.9733	26.148	146	76.4985	56.63	34.4081	182	79.6082	58.214	35.9163
VC395_RS06505	f	VC395_RS06505	VC395_1282	NC_012582.1	complement(1326672..1326896)		46.1189	3.30655	1.72533	2.45331e-05	0.000835451	0.092735	82	76.585	54.781	19.8005	52	50.3782	38.1311	11.6444	67	61.2869	45.4445	15.7616	21	19.2685	13.7117	4.1599	18	18.4854	13.6843	4.2421	29	24.8622	18.1807	5.72293
VC395_RS06510	f	VC395_RS06510	VC395_1283	NC_012582.1	complement(1326904..1327848)		143.632	2.62097	1.3901	6.68619e-11	6.5361e-09	2.52738e-07	897	199.468	142.679	216.598	847	195.377	147.88	189.669	869	189.262	140.338	204.43	434	94.8134	67.4702	85.9713	309	75.5554	55.9318	72.8227	373	76.1381	55.6765	73.6087
VC395_RS06515	f	VC395_RS06515	VC395_1284	NC_012582.1	complement(1327875..1329878)		192.377	2.41709	1.27327	8.73123e-08	5.00062e-06	0.000330041	2504	262.572	187.817	604.64	2345	255.074	193.065	525.117	2577	264.662	196.248	606.233	1338	137.838	98.0872	265.045	925	106.655	78.9544	217.997	1188	114.352	83.6206	234.443
VC395_RS06520	f	VC395_RS06520	VC395_1285	NC_012582.1	complement(1329890..1330114)		94.1693	2.66411	1.41365	8.12009e-07	4.09253e-05	0.00306939	137	127.953	91.5244	33.0814	155	150.166	113.66	34.7092	114	104.279	77.3234	26.8182	71	65.146	46.3585	14.0644	30	30.809	22.8071	7.07017	71	60.8696	44.5113	14.0113
VC395_RS06925	cinA	VC395_RS06925	VC395_1371	NC_012582.1	1412826..1414064		241.947	3.36355	1.74998	3.20387e-12	4.03687e-10	1.21106e-08	1210	205.223	146.796	292.178	2109	371.045	280.843	472.269	2421	402.16	298.203	569.535	614	102.308	72.8033	121.628	600	111.897	82.8346	141.403	677	105.4	77.0747	133.601
VC395_RS07125	aspartate aminotransferase	VC395_RS07125	VC395_1412	NC_012582.1	complement(1461412..1462605)		349.903	3.31813	1.73037	4.52156e-11	4.61933e-09	1.70915e-07	1993	350.764	250.901	481.249	2955	539.479	408.33	661.714	3055	526.602	390.477	718.682	858	148.353	105.569	169.962	874	169.14	125.21	205.978	939	151.7	110.932	185.305
VC395_RS07565	VC1384	VC395_RS07565	VC395_1503	NC_012582.1	1566866..1567348		914.257	3.53539	1.82187	3.81814e-13	5.3454e-11	1.44326e-09	2200	957.168	684.659	531.234	3473	1567.4	1186.36	777.71	2759	1175.65	871.752	649.049	795	339.807	241.81	157.482	790	377.936	279.777	186.181	1065	425.331	311.026	210.17
VC395_RS08995	acrA periplasmic linker/ efflux pump	VC395_RS08995	VC395_1792	NC_012582.1	complement(1892753..1893832)		41.3304	2.02543	1.01823	0.00083982	0.0166205	1	182	35.4128	25.3307	43.9475	286	57.725	43.6919	64.0441	389	74.1312	54.9686	91.5114	117	22.3653	15.9153	23.1766	165	35.302	26.1332	38.8859	185	33.0425	24.1625	36.5084
VC395_RS09120	VC1699	VC395_RS09120	VC395_1817	NC_012582.1	1917036..1917260		1193.25	2.23264	1.15875	1.14754e-06	5.56118e-05	0.00433772	1154	1077.79	770.943	278.656	1974	1912.43	1447.51	442.039	2007	1835.86	1361.3	472.142	836	767.071	545.855	165.604	758	778.44	576.26	178.64	963	825.598	603.724	190.041
VC395_RS09455	cons hyp	VC395_RS09455	VC395_1887	NC_012582.1	complement(2007332..2008402)		116.418	5.3761	2.42656	4.74161e-20	1.99148e-17	1.79233e-16	658	129.107	92.3497	158.887	1022	208.009	157.442	228.857	698	134.135	99.4614	164.203	183	35.2755	25.1024	36.2506	119	25.6742	19.0059	28.045	193	34.761	25.4192	38.0871
VC395_RS09460	nanM	VC395_RS09460	VC395_1888	NC_012582.1	complement(2008417..2009571)		132.114	5.82097	2.54126	9.90552e-24	1.2481e-20	3.74429e-20	895	162.837	116.477	216.115	1160	218.926	165.705	259.759	864	153.96	114.162	203.254	185	33.0675	23.5312	36.6468	143	28.6083	21.1781	33.7011	233	38.9134	28.4557	45.9808
VC395_RS09465	ybbH (HTH)	VC395_RS09465	VC395_1889	NC_012582.1	complement(2009753..2010589)		210.549	2.1124	1.07888	3.22815e-06	0.000143558	0.0122024	974	244.538	174.917	235.192	1343	349.762	264.734	300.739	1053	258.928	191.996	247.716	615	151.692	107.945	121.826	499	137.757	101.978	117.6	666	153.488	112.239	131.43
VC395_RS09470	nan lyase	VC395_RS09470	VC395_1890	NC_012582.1	complement(2010718..2011614)		633.484	3.557	1.83066	5.56249e-13	7.25041e-11	2.10262e-09	3245	760.212	543.777	783.57	4020	976.912	739.421	900.2	3628	832.435	617.253	853.479	1192	274.344	195.226	236.124	1046	269.45	199.467	246.513	1172	252.035	184.302	231.285
siaM	siaM	VC395_RS09475	VC395_1891	NC_012582.1	complement(2011652..2012935)		317.469	3.39003	1.7613	1.26533e-10	1.1388e-08	4.78297e-07	3314	542.375	387.96	800.231	2564	435.286	329.467	574.158	1977	316.896	234.98	465.085	1025	164.805	117.277	203.043	785	141.268	104.577	185.003	783	117.631	86.0184	154.519
siaQ	siaQ	VC395_RS09480	VC395_1892	NC_012582.1	complement(2012943..2013464)		281.156	3.01548	1.59239	2.39141e-08	1.55854e-06	9.03953e-05	1518	611.102	437.119	366.551	800	334.073	252.859	179.144	525	206.997	153.489	123.505	360	142.378	101.318	71.3126	345	152.717	113.053	81.3069	351	129.706	94.8487	69.2672
siaP	siaP	VC395_RS09485	VC395_1893	NC_012582.1	complement(2013515..2014480)		1055.43	3.69804	1.88676	2.35028e-06	0.000107037	0.00888404	10510	2286.33	1635.4	2537.85	5674	1280.37	969.105	1270.58	3556	757.635	561.789	836.541	2413	515.694	366.973	477.993	1654	395.637	292.88	389.802	1967	392.782	287.225	388.173
VC395_RS09495	nanE	VC395_RS09495	VC395_1895	NC_012582.1	2014695..2015417		346.257	3.7707	1.91483	3.1612e-09	2.43864e-07	1.19493e-05	2410	700.473	501.046	581.942	1436	432.95	327.699	321.564	995	283.244	210.026	234.071	454	129.637	92.2511	89.9331	468	149.571	110.723	110.295	514	137.135	100.281	101.434
VC395_RS09500	nanK	VC395_RS09500	VC395_1896	NC_012582.1	2015405..2016268		386.349	3.64503	1.86593	5.98009e-14	9.82814e-12	2.26047e-10	2760	671.286	480.169	666.457	1953	492.731	372.947	437.336	1732	412.581	305.93	407.449	571	136.438	97.0904	113.11	686	183.463	135.813	161.671	709	158.291	115.752	139.916
nagA_2	nagA	VC395_RS09505	VC395_1897	NC_012582.1	2016272..2017408		224.046	3.56415	1.83356	9.21692e-11	8.70999e-09	3.484e-07	1842	340.441	243.516	444.787	1792	343.557	260.037	401.283	1256	227.355	168.585	295.471	521	94.5996	67.318	103.205	469	95.3128	70.5577	110.53	540	91.6132	66.9928	106.565
VC395_RS09510	nanH	VC395_RS09510	VC395_1898	NC_012582.1	2017831..2020176		676.383	3.12844	1.64545	2.12263e-05	0.000742921	0.0802354	12504	1120.04	801.161	3019.34	8914	828.259	626.907	1996.12	9240	810.624	601.08	2173.69	4396	386.849	275.286	870.806	3147	309.961	229.457	741.661	3473	285.563	208.82	685.37
VC395_RS09625	Hyp	VC395_RS09625	VC395_1921	NC_012582.1	2034240..2035226		15.1672	3.84294	1.94221	1.90361e-09	1.63538e-07	7.19566e-06	68	14.4779	10.356	16.4199	127	28.0484	21.2298	28.4392	90	18.7672	13.916	21.1723	22	4.60169	3.27461	4.35799	26	6.08688	4.50597	6.12748	34	6.64487	4.85911	6.70964
VC395_RS10545	Hyp	VC395_RS10545	VC395_2120	NC_012582.1	2242359..2242715		556.267	3.1964	1.67645	1.71003e-09	1.50323e-07	6.46389e-06	842	495.629	354.522	203.318	1596	974.51	737.604	357.393	1349	777.712	576.677	317.349	626	362.008	257.608	124.005	308	199.352	147.576	72.587	395	213.429	156.071	77.9503
flhB	flhB	VC395_RS11105	VC395_2234	NC_012582.1	complement(2359615..2360745)		120.103	2.25794	1.17501	4.89345e-08	3.03233e-06	0.000184972	642	119.285	85.324	155.024	911	175.581	132.897	204.001	1053	191.62	142.087	247.716	436	79.5859	56.6341	86.3675	416	84.9903	62.9162	98.0396	428	72.9972	53.3797	84.4626
fliR	fliR	VC395_RS11110	VC395_2235	NC_012582.1	complement(2360755..2361537)		58.3173	2.2928	1.19711	1.2563e-06	5.93603e-05	0.00474882	209	56.0915	40.1221	50.4672	330	91.87	69.5361	73.897	335	88.0559	65.2938	78.808	145	38.2312	27.2057	28.7231	127	37.4784	27.7443	29.9304	152	37.4461	27.3827	29.9961
fliQ	fliQ	VC395_RS11115	VC395_2236	NC_012582.1	complement(2361546..2361815)		171.911	3.10528	1.63472	2.14983e-09	1.72901e-07	8.12636e-06	243	189.128	135.282	58.6772	334	269.652	204.099	74.7927	312	237.83	176.352	73.3973	112	85.6379	60.9408	22.1861	107	91.5711	67.7879	25.2169	99	70.7288	51.7209	19.5369
fliP	fliP	VC395_RS11120	VC395_2237	NC_012582.1	complement(2361828..2362727)		113.908	2.07632	1.05403	3.91903e-05	0.00126615	0.148139	451	105.304	75.3239	108.903	802	194.247	147.025	179.592	704	160.992	119.376	165.614	385	88.3141	62.8452	76.2649	332	85.2382	63.0997	78.2432	326	69.8715	51.094	64.3336
fliO	fliO	VC395_RS11125	VC395_2238	NC_012582.1	complement(2362705..2363094)		193.787	2.30839	1.20688	4.7178e-08	2.97221e-06	0.000178333	341	183.739	131.428	82.3412	577	322.502	244.101	129.208	526	277.585	205.831	123.74	249	131.81	93.7969	49.3246	214	126.791	93.8601	50.4339	231	114.254	83.5492	45.5861
fliN	fliN	VC395_RS11130	VC395_2239	NC_012582.1	complement(2363098..2363508)		1037.93	3.0976	1.63115	2.06031e-09	1.72901e-07	7.78796e-06	1860	951.007	680.252	449.134	2894	1534.89	1161.76	648.055	3425	1715.12	1271.77	805.723	839	421.436	299.898	166.198	1095	615.617	455.727	258.061	964	452.439	330.849	190.238
fliM	fliM	VC395_RS11135	VC395_2240	NC_012582.1	complement(2363579..2364628)		451.874	2.6439	1.40267	7.68965e-08	4.5417e-06	0.000290669	2077	415.68	297.335	501.533	3541	735.12	556.41	792.938	3453	676.835	501.875	812.31	1451	285.292	203.017	287.429	1135	249.773	184.901	267.488	1226	225.23	164.701	241.942
fliL	fliL	VC395_RS11140	VC395_2241	NC_012582.1	complement(2364636..2365139)		739.986	2.62863	1.39431	2.24164e-08	1.48656e-06	8.47341e-05	1793	747.588	534.747	432.955	2631	1137.92	861.289	589.161	2721	1111.15	823.923	640.109	1081	442.8	315.1	214.136	985	451.59	334.301	232.137	944	361.299	264.202	186.291
VC395_RS11145	fliK	VC395_RS11145	VC395_2242	NC_012582.1	complement(2365174..2367183)		681.383	6.29951	2.65524	1.65805e-14	3.29865e-12	6.26743e-11	5906	617.461	441.668	1426.12	9724	1054.56	798.192	2177.5	10593	1084.67	804.288	2491.98	1639	168.343	119.794	324.67	1411	162.207	120.078	332.534	1573	150.958	110.389	310.42
VC395_RS11220	flaD	VC395_RS11220	VC395_2257	NC_012582.1	complement(2382172..2383305)		4672.87	3.29018	1.71817	8.22716e-06	0.000334394	0.0310987	25555	4735.6	3387.36	6170.76	37536	7215.34	5461.27	8405.45	38416	6972.27	5169.97	9037.28	11640	2119.1	1507.97	2305.77	9318	1898.66	1405.54	2195.99	13555	2305.75	1686.09	2674.98
mlp24	mlp24	VC395_RS11290	VC395_2275	NC_012582.1	complement(2393252..2395123)		268.487	2.18815	1.12971	6.98957e-05	0.00213069	0.264206	2292	257.289	184.038	553.449	3361	391.367	296.225	752.63	3989	438.564	325.197	938.403	1691	186.488	132.706	334.971	1512	186.631	138.159	356.336	1695	174.658	127.72	334.496
VC395_RS11480	flaA	VC395_RS11480	VC395_2304	NC_012582.1	complement(2419417..2420556)		5275.82	7.94046	2.98922	2.44367e-14	4.61853e-12	9.23705e-11	24478	4512.15	3227.53	5910.7	44884	8582.39	6495.99	10050.9	45596	8231.84	6103.94	10726.4	5551	1005.26	715.353	1099.6	4602	932.783	690.516	1084.56	5963	1008.99	737.827	1176.75
flgL	flgL	VC395_RS11490	VC395_2306	NC_012582.1	complement(2420964..2422157)		492.288	6.66986	2.73766	1.13414e-22	8.57413e-20	4.28706e-19	2423	426.443	305.034	585.081	4551	830.853	628.87	1019.11	4248	732.243	542.961	999.332	691	119.477	85.0212	136.881	557	107.793	79.7963	131.269	619	100.003	73.1276	122.155
flgK	flgK	VC395_RS11495	VC395_2307	NC_012582.1	complement(2422170..2424044)		332.512	4.88103	2.28719	3.9175e-15	9.2551e-13	1.48082e-11	2548	285.569	204.266	615.265	5032	585.007	442.79	1126.82	4306	472.659	350.478	1012.98	1018	112.088	79.7628	201.656	751	92.5502	68.5126	176.99	941	96.8084	70.7918	185.699
flgJ	flgJ	VC395_RS11500	VC395_2308	NC_012582.1	complement(2424224..2425162)		546.006	6.00784	2.58685	1.38408e-23	1.30795e-20	5.23182e-20	2209	494.359	353.614	533.407	3745	869.376	658.028	838.619	3854	844.737	626.375	906.645	665	146.207	104.042	131.73	531	130.667	96.73	125.142	620	127.365	93.1367	122.352
VC395_RS11505	flgI	VC395_RS11505	VC395_2309	NC_012582.1	complement(2425173..2426258)		423.919	4.94661	2.30644	9.49777e-20	3.59016e-17	3.59016e-16	2057	398.031	284.71	496.703	3266	655.553	496.186	731.357	3493	661.979	490.86	821.72	736	139.914	99.5639	145.795	586	124.683	92.2996	138.104	661	117.408	85.8552	130.443
flgH	flgH	VC395_RS11510	VC395_2310	NC_012582.1	complement(2426349..2427125)		557.281	6.2823	2.65129	2.95107e-24	5.62947e-21	1.11551e-20	1797	486.004	347.637	433.921	3156	885.396	670.154	706.724	3330	882.061	654.051	783.375	558	148.26	105.504	110.535	419	124.604	92.2412	98.7467	491	121.895	89.1364	96.8952
flgG	flgG	VC395_RS11515	VC395_2311	NC_012582.1	complement(2427149..2427937)		914.027	7.25229	2.85844	2.97856e-24	5.62947e-21	1.12589e-20	2853	759.866	543.53	688.913	5381	1486.65	1125.24	1204.97	5549	1447.48	1073.31	1305.39	718	187.871	133.691	142.229	609	178.352	132.03	143.524	787	192.408	140.699	155.309
flgF	flgF	VC395_RS11520	VC395_2312	NC_012582.1	complement(2427957..2428706)		1257.62	5.24838	2.39187	3.42873e-14	5.89118e-12	1.29606e-10	3813	1068.36	764.195	920.724	6632	1927.55	1458.95	1485.11	7616	2089.97	1549.72	1791.65	1414	389.224	276.976	280.1	1170	360.465	266.844	275.737	1236	317.894	232.462	243.915
flgE	flgE	VC395_RS11525	VC395_2313	NC_012582.1	complement(2428889..2430193)		3642.37	7.17019	2.84201	4.87278e-13	6.57825e-11	1.84191e-09	20673	3328.94	2381.18	4991.91	34769	5807.69	4395.82	7785.84	35488	5596.88	4150.11	8348.47	4924	778.968	554.321	975.398	3944	698.337	516.962	929.491	5277	780.012	570.389	1041.38
flgD	flgD	VC395_RS11530	VC395_2314	NC_012582.1	complement(2430222..2430929)		3487.05	7.42561	2.89251	6.96464e-15	1.54861e-12	2.63264e-11	9170	2721.75	1946.86	2214.28	17490	5384.91	4075.82	3916.54	20591	5985.76	4438.46	4843.99	2335	680.872	484.515	462.542	2242	731.713	541.67	528.377	2468	672.414	491.707	487.041
flgC	flgC	VC395_RS11535	VC395_2315	NC_012582.1	complement(2430947..2431363)		2253.9	6.00519	2.58621	3.40418e-15	8.57852e-13	1.28678e-11	3337	1681.64	1202.87	805.785	7004	3661.27	2771.2	1568.41	7617	3759.44	2787.64	1791.88	1127	557.956	397.047	223.248	1051	582.378	431.121	247.692	1129	522.255	381.903	222.8
flgB	flgB	VC395_RS11540	VC395_2316	NC_012582.1	complement(2431368..2431763)		1086.89	4.96326	2.31129	1.45344e-18	4.57833e-16	5.494e-15	1778	943.515	674.894	429.333	3127	1721.29	1302.84	700.23	3329	1730.19	1282.94	783.14	674	351.38	250.045	133.513	481	280.665	207.77	113.358	701	341.466	249.699	138.337
flgP	flgP	VC395_RS11570	VC395_2322	NC_012582.1	complement(2435664..2436101)		1392.07	4.78232	2.25771	2.05806e-13	3.11179e-11	7.77948e-10	2209	1059.82	758.09	533.407	4341	2160.42	1635.21	972.082	5117	2404.45	1782.91	1203.76	944	444.949	316.63	186.998	892	470.576	348.356	210.22	858	377.866	276.317	169.32
VC395_RS11575	flgO	VC395_RS11575	VC395_2323	NC_012582.1	complement(2436109..2436744)		1206.66	4.55461	2.18733	3.62397e-13	5.2687e-11	1.36986e-09	2764	913.258	653.251	667.423	5606	1921.4	1454.3	1255.35	6303	2039.7	1512.44	1482.77	1344	436.269	310.453	266.234	1069	388.382	287.51	251.934	1163	352.734	257.939	229.509
VC395_RS11580	flgT	VC395_RS11580	VC395_2324	NC_012582.1	2436905..2438038		154.734	3.34555	1.74224	2.36258e-11	2.70622e-09	8.93054e-08	839	155.475	111.211	202.593	1269	243.933	184.632	284.168	1251	227.049	168.358	294.295	445	81.0138	57.6502	88.1503	289	58.8875	43.593	68.1093	390	66.3401	48.5117	76.9636
VC395_RS12160	lacZ	VC395_RS12160	VC395_2453	NC_012582.1	complement(2572152..2575226)		24.6989	3.30745	1.72572	1.58952e-14	3.29865e-12	6.00837e-11	377	25.7637	18.4287	91.0341	563	39.9103	30.208	126.073	513	34.3358	25.4601	120.682	202	13.5618	9.65073	40.0143	127	9.54327	7.06465	29.9304	162	10.1624	7.4313	31.9695
argF	argF	VC395_RS13015	VC395_2622	NC_012582.1	2782933..2783937		29.1431	2.36345	1.24089	1.5133e-06	6.97593e-05	0.00572026	148	30.9463	22.1358	35.7375	234	50.7541	38.4157	52.3997	177	36.2479	26.8779	41.6388	99	20.3367	14.4718	19.611	67	15.4045	11.4036	15.79	98	18.8098	13.7548	19.3396
glnG	glnG	VC395_RS14160	VC395_2861	NC_012582.1	3007754..3009154		65.0612	2.02377	1.01704	1.22891e-06	5.88008e-05	0.00464527	561	84.1467	60.1899	135.465	632	98.3333	74.4282	141.524	556	81.6793	60.5655	130.798	321	47.3019	33.6605	63.5871	278	45.8506	33.9421	65.5169	366	50.3927	36.85	72.2273
rrf_8	rrf	VC395_RS14180	VC395_5S08	NC_012582.1	complement(3013185..3013300)		141.904	921.093	9.8472	5.76659e-05	0.00180146	0.217977	1	1.81157	1.29581	0.24147	106	199.191	150.767	23.7366	208	369.046	273.649	48.9315	0	0	0	0	0	0	0	0	0	0	0	0
rrf_9	rrf	VC395_RS14215	VC395_5S09	NC_012582.1	complement(3018931..3019046)		83.3252	565.247	9.14274	0.000297147	0.00706426	1	5	9.05784	6.47904	1.20735	1	1.87916	1.42233	0.22393	184	326.464	242.074	43.2856	0	0	0	0	0	0	0	0	0	0	0	0
VC395_RS15065	nupC family protein	VC395_RS15065	VC395_A0170	NC_012583.1	196611..197819		16.0145	2.10456	1.07352	0.000154316	0.00414695	0.583315	102	17.7291	12.6816	24.6299	125	22.5375	17.0586	27.9913	145	24.6841	18.3033	34.1109	49	8.36723	5.9542	9.70644	77	14.7165	10.8942	18.1468	69	11.009	8.0504	13.6166
VC395_RS15485	hylB	VC395_RS15485	VC395_A0257	NC_012583.1	274978..276624		176.578	2.21253	1.1457	9.20492e-06	0.000357205	0.0347946	2566	327.398	234.187	619.612	1499	198.395	150.164	335.672	1569	196.067	145.384	369.104	800	100.279	71.3592	158.472	843	118.269	87.552	198.672	1223	143.238	104.744	241.35
VC395_RS16110	bleomycin R	VC395_RS16110	VC395_A0392	NC_012583.1	385015..385401		7.92912	174.836	7.44986	0.00169394	0.029105	1	20	10.86	7.76816	4.8294	20	11.2652	8.52663	4.47861	19	10.1046	7.49258	4.46971	0	0	0	0	0	0	0	0	0	0	0	0
VC395_RS16115	hyp	VC395_RS16115	VC395_A0393	NC_012583.1	385658..385861		51.7295	595.848	9.2188	9.76801e-05	0.00286225	0.369231	64	65.9268	47.1573	15.4541	79	84.4148	63.8933	17.6905	59	59.5247	44.1378	13.8796	0	0	0	0	0	0	0	0	0	0	0	0
VC395_RS16120	hyp	VC395_RS16120	VC395_A0394	NC_012583.1	386056..386307		14.2131	204.292	7.67449	0.00120382	0.022639	1	25	20.8474	14.9121	6.03675	22	19.0302	14.4039	4.92647	22	17.9679	13.3233	5.17545	0	0	0	0	0	0	0	0	0	0	0	0
VC395_RS16135	hyp	VC395_RS16135	VC395_A0397	NC_012583.1	387665..388123		15.3879	398.576	8.63871	0.000262093	0.00631026	0.990711	41	18.7708	13.4267	9.90026	55	26.1199	19.7701	12.3162	39	17.4875	12.967	9.17466	0	0	0	0	0	0	0	0	0	0	0	0
VC395_RS16140	hyp	VC395_RS16140	VC395_A0398	NC_012583.1	388274..388636		33.2137	684.339	9.41857	7.114e-05	0.00215127	0.268909	77	44.5755	31.8847	18.5932	76	45.6382	34.5434	17.0187	79	44.7915	33.2131	18.5846	0	0	0	0	0	0	0	0	0	0	0	0
tnpA_7	tnpA	VC395_RS16665	VC395_A0503	NC_012583.1	457032..457469		4.98366	10.8033	3.4334	3.17506e-05	0.0010621	0.120017	15	7.19664	5.14773	3.62205	14	6.96748	5.27366	3.13503	13	6.10864	4.52958	3.05822	0	0	0	0	4	2.1102	1.56213	0.942689	0	0	0	0
VC395_RS17055	VCA0734	VC395_RS17055	VC395_A0580	NC_012583.1	complement(525987..526505)		149.666	2.83483	1.50326	4.60348e-12	5.61328e-10	1.74012e-08	337	136.45	97.6026	81.3753	629	264.183	199.959	140.852	515	204.228	151.436	121.153	206	81.943	58.3114	40.8067	170	75.6868	56.0291	40.0643	204	75.8207	55.4444	40.2579
VC395_RS18495	Hyp	VC395_RS18495	VC395_A0892	NC_012583.1	859327..859509		218.306	3.42143	1.7746	1.73853e-08	1.17351e-06	6.57165e-05	223	256.074	183.169	53.8478	292	347.819	263.263	65.3877	250	281.167	208.486	58.8119	82	92.507	65.8289	16.2434	54	68.1838	50.4748	12.7263	115	121.219	88.6424	22.6944
VC395_RS19170	Hyp	VC395_RS19170	VC395_A1040	NC_012583.1	complement(1004095..1004496)		95.9989	2.36123	1.23954	8.67411e-06	0.000345138	0.0327881	207	108.207	77.4004	49.9843	305	165.385	125.179	68.2988	225	115.194	85.4171	52.9307	123	63.1671	44.9503	24.3651	86	49.4323	36.5935	20.2678	140	67.178	49.1243	27.6279

## Sheet: L36F vs WT (Down)
Name	gene	locus_tag	old_locus_tag	Chromosome	Region	Identifier	WTL36F_E1 vs. WT_E1 - Max group means	WTL36F_E1 vs. WT_E1 - Fold change	WTL36F_E1 vs. WT_E1 - Log fold change	WTL36F_E1 vs. WT_E1 - P-value	WTL36F_E1 vs. WT_E1 - FDR p-value	WTL36F_E1 vs. WT_E1 - Bonferroni	3296_1_S13 (GE) - Total counts	3296_1_S13 (GE) - RPKM	3296_1_S13 (GE) - TPM	3296_1_S13 (GE) - CPM	3296_2_S14 (GE) - Total counts	3296_2_S14 (GE) - RPKM	3296_2_S14 (GE) - TPM	3296_2_S14 (GE) - CPM	3296_3_S15 (GE) - Total counts	3296_3_S15 (GE) - RPKM	3296_3_S15 (GE) - TPM	3296_3_S15 (GE) - CPM	598_1_S7 (GE) - Total counts	598_1_S7 (GE) - RPKM	598_1_S7 (GE) - TPM	598_1_S7 (GE) - CPM	598_2_S8 (GE) - Total counts	598_2_S8 (GE) - RPKM	598_2_S8 (GE) - TPM	598_2_S8 (GE) - CPM	598_3_S9 (GE) - Total counts	598_3_S9 (GE) - RPKM	598_3_S9 (GE) - TPM	598_3_S9 (GE) - CPM
VC395_RS00770	Hyp	VC395_RS00770	VC395_0155	NC_012582.1	complement(154819..155004)		341.244	-4.79007	-2.26005	0.000100849	0.00291	0.38121	87	98.2921	70.3081	21.0079	77	90.2401	68.3024	17.2426	66	73.0308	54.1526	15.5264	1106	1227.59	873.566	219.088	80	99.3838	73.5714	18.8538	101	104.745	76.5955	19.9316
VC395_RS00805	putative heat shock protein	VC395_RS00805	VC395_0162	NC_012582.1	complement(161469..161906)		141.295	-2.84113	-1.50647	8.75442e-09	6.1281e-07	3.30917e-05	181	86.8394	62.116	43.706	115	57.2329	43.3194	25.752	87	40.8809	30.3133	20.4666	405	190.894	135.842	80.2267	364	192.029	142.154	85.7847	453	199.503	145.888	89.3961
fadA	fadA	VC395_RS00970	VC395_0196	NC_012582.1	complement(192140..193303)		213.996	-2.68215	-1.42339	0.00133716	0.0244176	1	636	114.82	82.1302	153.575	519	97.1932	73.5653	116.22	463	81.8659	60.7039	108.92	3641	645.773	459.538	721.248	694	137.767	101.986	163.557	664	110.037	80.4655	131.035
fadB	fadB	VC395_RS00975	VC395_0197	NC_012582.1	complement(193329..195500)		173.934	-3.05847	-1.61281	0.000566799	0.011772	1	729	70.531	50.4506	176.032	725	72.7612	55.0727	162.35	700	66.3305	49.1843	164.673	5930	563.647	401.096	1174.68	760	80.8523	59.853	179.111	937	83.2156	60.8519	184.91
VC395_RS01530	Hyp	VC395_RS01530	VC395_0300	NC_012582.1	complement(309484..310542)		102.949	-2.24771	-1.16845	3.45974e-06	0.000152068	0.0130778	257	50.9976	36.4784	62.0577	335	68.9558	52.1924	75.0167	267	51.8908	38.4772	62.8111	636	123.986	88.2297	125.986	735	160.373	118.72	173.219	765	139.345	101.897	150.967
VC395_RS03185	ABC transporter, ATP-binding	VC395_RS03185	VC395_0606	NC_012582.1	639129..640046		59.089	-2.02534	-1.01817	0.000166303	0.00439597	0.628624	168	38.4573	27.5084	40.5669	157	37.2802	28.2173	35.1571	148	33.1814	24.6041	34.8167	290	65.218	46.4097	57.4463	365	91.8732	68.0115	86.0204	409	85.942	62.8457	80.7131
VC395_RS03190	permease	VC395_RS03190	VC395_0607	NC_012582.1	640052..640822		40.0544	-2.83539	-1.50355	8.62994e-09	6.1281e-07	3.26212e-05	74	20.1692	14.427	17.8688	52	14.7018	11.1278	11.6444	66	17.6183	13.0641	15.5264	173	46.3238	32.9644	34.2697	191	57.2424	42.3751	45.0134	245	61.2966	44.8236	48.3489
vpsR	vpsR	VC395_RS03565	VC395_0682	NC_012582.1	734592..735926		236.321	-2.21995	-1.15053	1.0162e-05	0.000384122	0.0384122	1075	169.215	121.039	259.58	689	112.502	85.1523	154.288	723	111.463	82.6505	170.084	2964	458.362	326.175	587.141	1612	279.012	206.546	379.904	1668	241.013	176.242	329.167
clpB	clpB	VC395_RS03770	VC395_0728	NC_012582.1	781870..784443		113.077	-2.02001	-1.01436	1.68398e-05	0.000606234	0.0636546	891	72.7414	52.0317	215.15	795	67.3256	50.9585	178.025	858	68.6047	50.8707	201.843	1580	126.724	90.1784	312.983	2077	186.452	138.026	489.491	2026	151.829	111.026	399.816
dnaK	dnaK	VC395_RS04475	VC395_0871	NC_012582.1	942583..944490		610.685	-2.10302	-1.07246	0.00127793	0.0235638	1	3982	438.566	313.705	961.533	2917	333.257	252.241	653.205	2863	308.829	228.998	673.514	6805	736.312	523.967	1348.01	7570	916.761	678.656	1784.04	8514	860.756	629.434	1680.17
dnaJ	dnaJ	VC395_RS04480	VC395_0872	NC_012582.1	944691..945836		126.079	-2.37275	-1.24656	2.89232e-08	1.85305e-06	0.00010933	325	59.5952	42.6283	78.4777	354	67.3349	50.9656	79.2714	398	71.4782	53.0014	93.6286	739	133.129	94.7357	146.389	1097	221.188	163.74	258.532	973	163.777	119.763	192.014
VC395_RS04615	Hyp	VC395_RS04615	VC395_0902	NC_012582.1	complement(967412..968449)		42.5449	-2.15613	-1.10844	7.42262e-05	0.00222679	0.280575	102	20.6498	14.7707	24.6299	118	24.7803	18.7561	26.4238	142	28.1557	20.8776	33.4052	236	46.9382	33.4017	46.7494	303	67.4503	49.9318	71.4087	326	60.5822	44.3011	64.3336
vpsU	vpsU	VC395_RS04775	VC395_0932	NC_012582.1	1000805..1001305		83.0245	-8.61748	-3.10727	9.53484e-16	2.57441e-13	3.60417e-12	37	15.5195	11.101	8.93438	24	10.4423	7.90373	5.37433	23	9.44855	7.00614	5.4107	500	206.037	146.618	99.0453	150	69.1818	51.2136	35.3508	182	70.0743	51.2423	35.9163
vpsA	vpsA	VC395_RS04780	VC395_0933	NC_012582.1	1001618..1002736		46.4901	-7.32724	-2.87327	1.41268e-21	7.62845e-19	5.33992e-18	34	6.385	4.56718	8.20997	45	8.76605	6.635	10.0769	46	8.46064	6.27359	10.8214	517	95.3833	67.8757	102.413	202	41.7119	30.8783	47.6058	323	55.6798	40.7162	63.7416
vpsB	vpsB	VC395_RS04785	VC395_0934	NC_012582.1	1002756..1003997		68.325	-5.26381	-2.39611	7.50849e-22	4.73035e-19	2.83821e-18	77	13.0281	9.31897	18.5932	95	16.6734	12.62	21.2734	112	18.5597	13.7621	26.3477	776	128.989	91.7897	153.718	426	79.255	58.6705	100.396	480	74.5495	54.5148	94.7244
vpsC	vpsC	VC395_RS04790	VC395_0935	NC_012582.1	1003994..1004548		47.7054	-4.53866	-2.18227	5.44348e-12	6.43012e-10	2.05764e-08	28	10.6017	7.5834	6.76116	50	19.6381	14.864	11.1965	25	9.27091	6.87441	5.88119	274	101.922	72.5289	54.2768	121	50.3769	37.2928	28.5163	131	45.5306	33.2945	25.8519
vpsD	vpsD	VC395_RS04795	VC395_0936	NC_012582.1	1004545..1005693		21.6678	-4.34247	-2.11852	1.13566e-10	1.04702e-08	4.2928e-07	42	7.68142	5.4945	10.1417	21	3.98401	3.01549	4.70254	37	6.62761	4.9144	8.70417	244	43.8411	31.1978	48.3341	124	24.9368	18.4601	29.2234	125	20.9853	15.3456	24.6678
VC395_RS04840	Hyp	VC395_RS04840	VC395_0944	NC_012582.1	1013298..1014089		131.182	-7.03537	-2.81463	1.4888e-19	5.11606e-17	5.62767e-16	63	16.7158	11.9568	15.2126	100	27.523	20.8321	22.393	97	25.207	18.6911	22.819	1202	313.322	222.963	238.105	394	114.95	85.0948	92.8549	480	116.907	85.4891	94.7244
VC395_RS04850	hemolysin-related protein	VC395_RS04850	VC395_0946	NC_012582.1	1015785..1018658		88.1428	-4.02858	-2.01027	3.10785e-11	3.35648e-09	1.17477e-07	337	24.6408	17.6255	81.3753	352	26.6979	20.2076	78.8235	416	29.7908	22.09	97.8631	2606	187.197	133.211	516.224	1131	90.9315	67.3144	266.545	1302	87.3875	63.9027	256.94
VC395_RS04860	Hyp	VC395_RS04860	VC395_0948	NC_012582.1	complement(1020305..1020910)		40.934	-5.30159	-2.40643	2.13161e-09	1.72901e-07	8.05748e-06	24	8.32245	5.95302	5.79528	31	11.1509	8.4401	6.94184	27	9.16994	6.79954	6.35169	316	107.653	76.607	62.5966	68	25.9284	19.1941	16.0257	116	36.9241	27.001	22.8917
vpsL	vpsL	VC395_RS04865	VC395_0949	NC_012582.1	1021400..1022797		21.7407	-7.27255	-2.86246	2.80187e-14	5.04336e-12	1.05911e-10	24	3.60758	2.58049	5.79528	26	4.05404	3.06849	5.82219	23	3.38607	2.51078	5.4107	389	57.4453	40.8786	77.0572	100	16.5284	12.2356	23.5672	120	16.5577	12.1079	23.6811
vpsM	vpsM	VC395_RS04870	VC395_0950	NC_012582.1	1022868..1024064		29.3409	-6.26395	-2.64707	1.86347e-13	2.93496e-11	7.04391e-10	36	6.32005	4.52072	8.69291	30	5.46322	4.1351	6.71791	32	5.50213	4.07985	7.52793	416	71.7482	51.0567	82.4057	102	19.69	14.576	24.0386	190	30.6185	22.39	37.4951
vpsN	vpsN	VC395_RS04875	VC395_0951	NC_012582.1	1024068..1024595		21.667	-7.13458	-2.83483	6.205e-09	4.51056e-07	2.34549e-05	8	3.18397	2.27748	1.93176	11	4.5413	3.4373	2.46323	9	3.5082	2.60134	2.11723	126	49.2662	35.0583	24.9594	38	16.6298	12.3107	8.95554	66	24.1121	17.6321	13.0246
vpsO	vpsO	VC395_RS04880	VC395_0952	NC_012582.1	1024620..1026833		23.9432	-2.05491	-1.03907	0.000170244	0.00440769	0.643523	145	13.7627	9.8444	35.0131	144	14.1777	10.7311	32.246	165	15.3385	11.3735	38.8159	502	46.8099	33.3104	99.4415	252	26.3004	19.4695	59.3894	299	26.0506	19.0497	59.0054
VC395_RS07315	Hyp	VC395_RS07315	VC395_1451	NC_012582.1	complement(1505005..1506534)		33.8622	-3.61962	-1.85584	0.00229626	0.0374132	1	99	13.5974	9.72619	23.9055	78	11.1128	8.41127	17.4666	71	9.55085	7.08199	16.7026	917	123.734	88.0505	181.649	65	9.81659	7.26698	15.3187	68	8.57319	6.2692	13.4193
VC395_RS07320	Hyp	VC395_RS07320	VC395_1452	NC_012582.1	complement(1506544..1507041)		26.384	-6.15487	-2.62173	0.000250843	0.00607813	0.948188	10	4.21971	3.01835	2.4147	16	7.00345	5.30089	3.58289	11	4.5461	3.37095	2.58773	242	100.322	71.3904	47.9379	16	7.42385	5.4957	3.77076	8	3.09874	2.26598	1.57874
VC395_RS07325	Hyp	VC395_RS07325	VC395_1453	NC_012582.1	complement(1507292..1508263)		138.499	-8.44901	-3.07878	4.57807e-05	0.00144209	0.173051	130	28.1054	20.1037	31.3911	69	15.4741	11.7123	15.4512	75	15.8807	11.7756	17.6436	2598	551.804	392.669	514.639	72	17.1161	12.6706	16.9684	70	13.8917	10.1584	13.814
VC395_RS08250	permease	VC395_RS08250	VC395_1643	NC_012582.1	1724416..1725114		98.4268	-2.041	-1.02928	9.26088e-06	0.000357205	0.0350061	156	46.8986	33.5464	37.6693	234	72.9727	55.2328	52.3997	206	60.6548	44.9758	48.461	574	169.53	120.639	113.704	397	131.236	97.1506	93.5619	384	105.969	77.4906	75.7795
VC395_RS09300	oxidoreductase	VC395_RS09300	VC395_1855	NC_012582.1	complement(1960049..1962331)		131.169	-2.98127	-1.57593	0.000581453	0.0120103	1	553	50.9016	36.4098	133.533	575	54.9014	41.5547	128.76	624	56.2541	41.7126	146.795	4682	423.387	301.286	927.46	633	64.0673	47.4275	149.181	725	61.2572	44.7947	143.073
VC395_RS09305	transcriptional regulator	VC395_RS09305	VC395_1856	NC_012582.1	complement(1962387..1963013)		104.89	-2.8909	-1.53152	0.000711456	0.0143813	1	122	40.8888	29.2477	29.4593	150	52.1489	39.4714	33.5896	126	41.3598	30.6684	29.6412	1002	329.923	234.776	198.487	137	50.4884	37.3753	32.2871	189	58.1459	42.5196	37.2977
VC395_RS10005	hemolysin-related protein	VC395_RS10005	VC395_2003	NC_012582.1	2119706..2121781		98.9273	-4.67334	-2.22445	4.04715e-11	4.24951e-09	1.52982e-07	215	21.7632	15.5672	51.916	253	26.5653	20.1072	56.6544	303	30.0394	22.2743	71.2801	2510	249.608	177.623	497.207	704	78.3581	58.0066	165.913	900	83.6258	61.1519	177.608
VC395_RS10190	C4-dicarboxylate transport protein	VC395_RS10190	VC395_2042	NC_012582.1	complement(2163524..2164885)		35.8869	-3.41325	-1.77115	0.00206697	0.0345714	1	100	15.4289	11.0363	24.147	72	11.5233	8.72195	16.123	76	11.4845	8.51579	17.8788	837	126.87	90.2822	165.802	79	13.4026	9.92161	18.6181	72	10.1972	7.45676	14.2087
VC395_RS10195	C4-dicarboxylate transport protein	VC395_RS10195	VC395_2043	NC_012582.1	complement(2164889..2165551)		31.435	-6.94499	-2.79597	3.73269e-05	0.00121634	0.141096	16	5.07129	3.62748	3.86352	20	6.57564	4.97708	4.47861	16	4.96686	3.68294	3.76396	382	118.949	84.6454	75.6706	16	5.57629	4.12799	3.77076	26	7.56458	5.53165	5.1309
VC395_RS13545	acetylornithine aminotransferase	VC395_RS13545	VC395_2731	NC_012582.1	complement(2871822..2873033)		372.146	-2.93527	-1.55349	0.00125895	0.0233275	1	864	149.804	107.154	208.63	847	152.336	115.303	189.669	966	164.04	121.636	227.249	7172	1221.66	869.344	1420.71	941	179.401	132.806	221.768	982	156.291	114.289	193.79
groL_1	groL	VC395_RS13750	VC395_2777	NC_012582.1	complement(2917912..2919546)		706.618	-2.37873	-1.25019	0.000213795	0.00531674	0.808145	2872	369.13	264.037	693.501	2840	378.636	286.589	635.962	2879	362.409	268.728	677.278	6344	801.046	570.032	1256.69	7670	1083.97	802.435	1807.61	8663	1022.06	747.387	1709.58
VC395_RS13755	chaperonin	VC395_RS13755	VC395_2778	NC_012582.1	complement(2919600..2919890)		251.079	-2.91626	-1.54412	6.7436e-11	6.5361e-09	2.54908e-07	159	114.82	82.1302	38.3937	145	108.617	82.2117	32.4699	139	98.3099	72.8971	32.6994	433	307.19	218.599	85.7732	423	335.881	248.645	99.6894	590	391.096	285.992	116.432
hslV	hslV	VC395_RS13805	VC395_2788	NC_012582.1	complement(2927914..2928471)		188.751	-2.02247	-1.01612	6.69273e-05	0.00205679	0.252985	309	116.369	83.2383	74.6142	301	117.586	89.0001	67.403	310	114.341	84.7844	72.9268	563	208.299	148.227	111.525	746	308.918	228.684	175.811	749	258.924	189.34	147.81
rrf_1	rrf	VC395_RS00585	VC395_5S01	NC_012582.1	complement(117761..117876)		62.0973	-19.8074	-4.30797	2.16126e-05	0.000745909	0.0816957	5	9.05784	6.47904	1.20735	1	1.87916	1.42233	0.22393	0	0	0	0	53	94.3257	67.123	10.4988	0	0	0	0	98	162.964	119.169	19.3396
rrf_7	rrf	VC395_RS12925	VC395_5S07	NC_012582.1	complement(2760836..2760951)		75.6961	-18.4079	-4.20226	0.000640526	0.0131586	1	5	9.05784	6.47904	1.20735	2	3.75832	2.84466	0.447861	1	1.77426	1.31562	0.235248	0	0	0	0	154	306.762	227.088	36.2935	0	0	0	0
VC395_RS14885	Hyp	VC395_RS14885	VC395_A0132	NC_012583.1	complement(153130..153477)		76.22	-2.04254	-1.03036	0.000439541	0.00971212	1	75	45.2892	32.3952	18.1102	87	54.4956	41.2476	19.4819	69	40.808	30.2593	16.2321	110	65.2568	46.4373	21.79	139	92.2942	68.3231	32.7584	281	155.759	113.899	55.4532
VC395_RS14910	immunogen	VC395_RS14910	VC395_A0137	NC_012583.1	159206..160213		216.306	-5.1015	-2.35092	0.000133081	0.00372627	0.503047	328	68.3795	48.9116	79.2021	211	45.6293	34.5367	47.2493	200	40.8361	30.2802	47.0495	3897	798.145	567.968	771.959	195	44.7005	33.0907	45.9561	342	65.4471	47.8586	67.4911
VC395_RS14980	Trp transporter	VC395_RS14980	VC395_A0153	NC_012583.1	complement(177204..178418)		313.012	-2.44369	-1.28906	3.02166e-05	0.00101981	0.114219	1188	205.472	146.974	286.866	860	154.292	116.783	192.58	675	114.341	84.7844	158.792	4052	688.502	489.945	802.663	1760	334.715	247.781	414.783	1734	275.295	201.311	342.192
VC395_RS14995	Hyp	VC395_RS14995	VC395_A0156	NC_012583.1	180718..180930		21.8153	-2.65291	-1.40757	0.000534533	0.0112879	1	11	10.8524	7.76269	2.65617	10	10.2339	7.74602	2.2393	10	9.66264	7.16488	2.35248	43	41.6774	29.6581	8.5179	19	20.6116	15.2583	4.47777	31	28.0742	20.5294	6.11762
VC395_RS17065	Hyp	VC395_RS17065	VC395_A0582	NC_012583.1	complement(526743..527141)		102.316	-2.1076	-1.0756	0.000565231	0.011772	1	85	44.767	32.0217	20.5249	94	51.3543	38.8699	21.0495	164	84.5953	62.7277	38.5806	157	81.2342	57.807	31.1002	295	170.839	126.468	69.5233	347	167.757	122.674	68.4778
VC395_RS17215	cdgD	VC395_RS17215	VC395_A0615	NC_012583.1	complement(566395..568278)		16.6862	-2.60261	-1.37996	8.23052e-07	4.0936e-05	0.00311114	54	6.02317	4.30836	13.0394	93	10.7603	8.14443	20.8255	67	7.31929	5.42728	15.7616	285	31.2303	22.2238	56.4558	140	17.1706	12.711	32.9941	202	20.6821	15.1239	39.8632
VC395_RS18145	ISVch4 transposase	VC395_RS18145	VC395_A0815	NC_012583.1	complement(774592..775769)		19.2017	-2.15805	-1.10973	0.000187808	0.00479673	0.709915	69	12.3088	8.80446	16.6614	33	6.10647	4.62197	7.3897	82	14.3266	10.6232	19.2903	116	20.3294	14.4666	22.9785	147	28.8344	21.3454	34.6438	182	29.8024	21.7932	35.9163
VC395_RS18270	chaperonin	VC395_RS18270	VC395_A0843	NC_012583.1	804643..804933		66.9409	-3.24683	-1.69903	1.82791e-07	1.01595e-05	0.000690952	29	20.942	14.9797	7.00263	41	30.7123	23.2461	9.18115	36	25.4615	18.8798	8.46892	87	61.7218	43.9218	17.2339	149	118.313	87.5841	35.1152	143	94.7912	69.3167	28.22
groL_2	groL	VC395_RS18275	VC395_A0844	NC_012583.1	804962..806554		62.4218	-2.70409	-1.43514	2.55098e-11	2.83608e-09	9.64269e-08	193	25.4597	18.2113	46.6037	230	31.4727	23.8216	51.504	228	29.4574	21.8428	53.6365	518	67.1314	47.7714	102.611	707	102.552	75.9164	166.62	718	86.9428	63.5775	141.692
phhA	phhA	VC395_RS18310	VC395_A0852	NC_012583.1	complement(811577..812371)		44.2036	-3.70556	-1.88969	0.00124425	0.0231688	1	54	14.2738	10.21	13.0394	59	16.1773	12.2446	13.2119	52	13.4621	9.98217	12.2329	607	157.628	112.17	120.241	48	13.9512	10.3278	11.3123	57	13.8303	10.1135	11.2485
VC395_RS18375	G3PDH	VC395_RS18375	VC395_A0867	NC_012583.1	824645..826081		375.513	-2.42892	-1.28032	3.46805e-05	0.00114993	0.131092	1030	150.624	107.741	248.714	1484	225.112	170.387	332.313	1406	201.374	149.32	330.758	5542	796.199	566.583	1097.82	2424	389.775	288.541	571.269	2765	371.162	271.415	545.652
VC395_RS18400	Hyp	VC395_RS18400	VC395_A0873	NC_012583.1	complement(829854..839645)		68.5674	-2.87165	-1.52188	1.4915e-07	8.41473e-06	0.000563787	1394	29.916	21.3988	336.609	1344	29.9192	22.6457	300.962	1369	28.7745	21.3364	322.054	6908	145.644	103.642	1368.41	2995	70.6747	52.3188	705.838	3453	68.0221	49.7416	681.424
VC395_RS18475	MCP	VC395_RS18475	VC395_A0888	NC_012583.1	854822..856102		53.1385	-2.6453	-1.40343	4.27778e-06	0.000181685	0.01617	151	24.7708	17.7185	36.4619	176	29.9492	22.6685	39.4117	126	20.244	15.011	29.6412	765	123.289	87.7336	151.539	235	42.3894	31.3798	55.383	366	55.1134	40.302	72.2273
vpsT	vpsT	VC395_RS18885	VC395_A0977	NC_012583.1	complement(940336..941010)		260.393	-2.34413	-1.22906	1.01498e-05	0.000384122	0.0383662	513	159.708	114.239	123.874	483	155.979	118.06	108.158	325	99.0957	73.4798	76.4555	1634	499.759	355.633	323.68	693	237.229	175.615	163.321	1196	341.784	249.932	236.022
putA	putA	VC395_RS19435	VC395_A1095	NC_012583.1	complement(1062465..1065584)		170.41	-2.95617	-1.56373	0.00103137	0.0199928	1	1074	72.3373	51.7426	259.339	967	67.5606	51.1364	216.541	1091	71.969	53.3653	256.655	8333	551.39	392.374	1650.69	1072	79.3924	58.7722	252.641	1329	82.1666	60.0849	262.268

## Sheet: VS_VC395-to-VC
VC395 Locus Tag	VCO1 Locus Tag	Similarity Index
gene-VC395_0002	gene-VC_0159	100	459	0	0	1	459	1	459	0	848
gene-VC395_0003	gene-VC_0158	100	798	0	0	1	798	1	798	0	1474
gene-VC395_0004	gene-VC_0157	100	1608	0	0	1	1608	1	1608	0	2970
gene-VC395_0005	gene-VC_0156	100	1836	0	0	1	1836	1	1836	0	3391
gene-VC395_0018	gene-VC_0257	100	873	0	0	1	873	1	873	0	1613
gene-VC395_0019	gene-VC_0256	100	345	0	0	1	345	1	345	0	638
gene-VC395_0020	gene-VC_1791	100	31	0	0	909	939	1011	1041	8.43e-09	58.4
gene-VC395_0026	gene-VC_0154	100	1110	0	0	1	1110	1	1110	0	2050
gene-VC395_0027	gene-VC_0153	100	372	0	0	1	372	1	372	0	688
gene-VC395_0028	gene-VC_0152	100	642	0	0	1	642	1	642	0	1186
gene-VC395_0029	gene-VC_0151	99.929	1401	1	0	1	1401	1	1401	0	2582
gene-VC395_0030	gene-VC_0150	100	861	0	0	1	861	1	861	0	1591
gene-VC395_0031	gene-VC_0149	100	993	0	0	1	993	1	993	0	1834
gene-VC395_0032	gene-VC_0148	100	702	0	0	1	702	1	702	0	1297
gene-VC395_0033	gene-VC_0147	99.49	1176	0	1	1	1170	1	1176	0	2134
gene-VC395_0034	gene-VC_0146	100	600	0	0	1	600	1	600	0	1109
gene-VC395_0035	gene-VC_0145	100	267	0	0	1	267	1	267	1.46e-140	494
gene-VC395_0036	gene-VC_0144	99.841	630	1	0	1	630	1	630	0	1158
gene-VC395_0038	gene-VC_0142	100	369	0	0	1	369	1	369	0	682
gene-VC395_0039	gene-VC_0141	100	105	0	0	1	105	1	105	5.79e-51	195
gene-VC395_0040	gene-VC_0140	100	330	0	0	1	330	1	330	1.74e-175	610
gene-VC395_0041	gene-VC_0139	99.788	471	1	0	1	471	1	471	0	865
gene-VC395_0042	gene-VC_0138	100	120	0	0	1	120	1	120	3.09e-59	222
gene-VC395_0043	gene-VC_0137	100	1299	0	0	1	1299	1	1299	0	2399
gene-VC395_0044	gene-VC_0136	100	618	0	0	1	618	1	618	0	1142
gene-VC395_0045	gene-VC_0135	100	1017	0	0	1	1017	1	1017	0	1879
gene-VC395_0046	gene-VC_0134	100	828	0	0	1	828	1	828	0	1530
gene-VC395_0047	gene-VC_0133	100	189	0	0	1	189	1	189	2.29e-97	350
gene-VC395_0048	gene-VC_0132	100	1545	0	0	1	1545	1	1545	0	2854
gene-VC395_0049	gene-VC_0131	100	597	0	0	1	597	1	597	0	1103
gene-VC395_0050	gene-VC_0130	99.92	2490	2	0	1	2490	1	2490	0	4588
gene-VC395_0051	gene-VC_0129	100	720	0	0	1	720	1	720	0	1330
gene-VC395_0052	gene-VC_0128	100	936	0	0	1	936	1	936	0	1729
gene-VC395_0053	gene-VC_0127	100	699	0	0	1	699	1	699	0	1291
gene-VC395_0054	gene-VC_0126	100	873	0	0	1	873	1	873	0	1613
gene-VC395_0055	gene-VC_0125	100	1254	0	0	1	1254	1	1254	0	2316
gene-VC395_0057	gene-VC_0123	100	315	0	0	1	315	1	315	3.61e-167	582
gene-VC395_0058	gene-VC_0122	100	2532	0	0	1	2532	1	2532	0	4676
gene-VC395_0059	gene-VC_0121	100	147	0	0	1	147	1	147	3.84e-74	272
gene-VC395_0060	gene-VC_0120	100	954	0	0	1	954	1	954	0	1762
gene-VC395_0061	gene-VC_0119	100	783	0	0	1	783	1	783	0	1447
gene-VC395_0062	gene-VC_0118	100	1200	0	0	1	1200	1	1200	0	2217
gene-VC395_0063	gene-VC_0117	100	1197	0	0	1	1197	1	1197	0	2211
gene-VC395_0064	gene-VC_0116	99.931	1443	1	0	1	1443	1	1443	0	2660
gene-VC395_0065	gene-VC_0115	100	492	0	0	1	492	1	492	0	909
gene-VC395_0066	gene-VC_0114	100	549	0	0	1	549	1	549	0	1014
gene-VC395_0067	gene-VC_0113	100	669	0	0	1	669	1	669	0	1236
gene-VC395_0068	gene-VC_0112	99.851	672	1	0	1	672	1	672	0	1236
gene-VC395_0069	gene-VC_0111	99.849	663	1	0	1	663	1	663	0	1219
gene-VC395_0070	gene-VC_0110	100	135	0	0	1	135	1	135	1.63e-67	250
gene-VC395_0071	gene-VC_0109	100	114	0	0	1	114	1	114	6.28e-56	211
gene-VC395_0072	gene-VC_0108	99.964	2805	1	0	1	2805	1	2805	0	5175
gene-VC395_0073	gene-VC_0107	99.275	138	1	0	1	138	1	138	1.67e-67	250
gene-VC395_0074	gene-VC_0106	100	432	0	0	1	432	1	432	0	798
gene-VC395_0075	gene-VC_0105	100	1044	0	0	1	1044	1	1044	0	1929
gene-VC395_0076	gene-VC_0104	100	135	0	0	1	135	1	135	1.63e-67	250
gene-VC395_0077	gene-VC_0103	100	768	0	0	1	768	1	768	0	1419
gene-VC395_0078	gene-VC_0102	100	141	0	0	1	141	1	141	7.91e-71	261
gene-VC395_0079	gene-VC_0101	100	216	0	0	1	216	1	216	2.6e-112	399
gene-VC395_0080	gene-VC_0100	100	321	0	0	1	321	1	321	1.7e-170	593
gene-VC395_0081	gene-VC_0099	100	834	0	0	1	834	1	834	0	1541
gene-VC395_0082	gene-VC_0098	100	1980	0	0	1	1980	1	1980	0	3657
gene-VC395_0083	gene-VC_0097	100	411	0	0	1	411	1	411	0	760
gene-VC395_0084	gene-VC_0096	100	99	0	0	1	99	1	99	1.17e-47	183
gene-VC395_0085	gene-VC_0095	100	552	0	0	1	552	1	552	0	1020
gene-VC395_0086	gene-VC_0094	100	855	0	0	1	855	1	855	0	1580
gene-VC395_0087	gene-VC_0093	97.003	2436	73	0	1	2436	1	2436	0	4095
gene-VC395_0088	gene-VC_0092	99.204	628	5	0	1	628	1	628	0	1133
gene-VC395_0089	gene-VC_0091	97.241	870	24	0	1	870	1	870	0	1474
gene-VC395_0090	gene-VC_0090	97.436	1365	35	0	1	1365	1	1365	0	2327
gene-VC395_0091	gene-VC_0089	100	1002	0	0	1	1002	1	1002	0	1851
gene-VC395_0092	gene-VC_0088	100	753	0	0	1	753	1	753	0	1391
gene-VC395_0093	gene-VC_0087	100	402	0	0	1	402	1	402	0	743
gene-VC395_0094	gene-VC_0086	100	249	0	0	1	249	1	249	1.37e-130	460
gene-VC395_0095	gene-VC_0085	99.939	1635	1	0	1	1635	1	1635	0	3014
gene-VC395_0096	gene-VC_0084	100	624	0	0	1	624	1	624	0	1153
gene-VC395_0097	gene-VC_0083	100	783	0	0	1	783	1	783	0	1447
gene-VC395_0098	gene-VC_0082	100	1542	0	0	1	1542	1	1542	0	2848
gene-VC395_0099	gene-VC_0081	100	912	0	0	1	912	1	912	0	1685
gene-VC395_0100	gene-VC_0080	99.916	1197	1	0	1	1197	1	1197	0	2206
gene-VC395_0101	gene-VC_0079	100	324	0	0	1	324	1	324	3.69e-172	599
gene-VC395_0102	gene-VC_0078	100	546	0	0	1	546	1	546	0	1009
gene-VC395_0103	gene-VC_0077	100	96	0	0	1	96	1	96	5.22e-46	178
gene-VC395_0104	gene-VC_0076	100	426	0	0	1	426	1	426	0	787
gene-VC395_0105	gene-VC_0075	100	888	0	0	1	888	1	888	0	1640
gene-VC395_0106	gene-VC_0074	100	390	0	0	1	390	1	390	0	721
gene-VC395_0107	gene-VC_0073	100	879	0	0	1	879	1	879	0	1624
gene-VC395_0108	gene-VC_0072	100	2307	0	0	1	2307	1	2307	0	4261
gene-VC395_0109	gene-VC_0071	100	462	0	0	1	462	1	462	0	854
gene-VC395_0110	gene-VC_0070	100	285	0	0	1	285	1	285	1.54e-150	527
gene-VC395_0111	gene-VC_0069	100	1203	0	0	1	1203	1	1203	0	2222
gene-VC395_0112	gene-VC_0068	100	984	0	0	1	984	1	984	0	1818
gene-VC395_0113	gene-VC_0067	100	1794	0	0	1	1794	1	1794	0	3314
gene-VC395_0114	gene-VC_0066	100	1113	0	0	1	1113	1	1113	0	2056
gene-VC395_0115	gene-VC_0065	100	771	0	0	1	771	1	771	0	1424
gene-VC395_0116	gene-VC_0064	99.612	258	1	0	1	258	1	258	6.57e-134	472
gene-VC395_0117	gene-VC_0063	99.871	777	1	0	1	777	1	777	0	1430
gene-VC395_0118	gene-VC_0062	99.924	1323	1	0	1	1323	1	1323	0	2438
gene-VC395_0119	gene-VC_0061	100	1938	0	0	1	1938	1	1938	0	3579
gene-VC395_0120	gene-VC_0060	100	381	0	0	1	381	1	381	0	704
gene-VC395_0122	gene-VC_0058	99.82	555	1	0	1	555	1	555	0	1020
gene-VC395_0123	gene-VC_0057	100	276	0	0	1	276	1	276	1.5e-145	510
gene-VC395_0124	gene-VC_0056	100	837	0	0	1	837	1	837	0	1546
gene-VC395_0125	gene-VC_0055	100	918	0	0	1	918	1	918	0	1696
gene-VC395_0126	gene-VC_0054	100	567	0	0	1	567	1	567	0	1048
gene-VC395_0127	gene-VC_0053	100	126	0	0	1	126	1	126	1.51e-62	233
gene-VC395_0128	gene-VC_0052	100	486	0	0	1	486	1	486	0	898
gene-VC395_0129	gene-VC_0051	100	1134	0	0	1	1134	1	1134	0	2095
gene-VC395_0130	gene-VC_0050	100	573	0	0	1	573	1	573	0	1059
gene-VC395_0131	gene-VC_0049	100	477	0	0	1	477	1	477	0	881
gene-VC395_0132	gene-VC_0048	100	1116	0	0	1	1116	1	1116	0	2061
gene-VC395_0133	gene-VC_0047	99.915	1176	1	0	1	1176	1	1176	0	2167
gene-VC395_0134	gene-VC_0046	100	510	0	0	1	510	1	510	0	942
gene-VC395_0135	gene-VC_0045	100	948	0	0	1	948	1	948	0	1751
gene-VC395_0136	gene-VC_0044	100	1305	0	0	1	1305	1	1305	0	2410
gene-VC395_0137	gene-VC_0043	99.927	1377	1	0	1	1377	1	1377	0	2538
gene-VC395_0138	gene-VC_0042	100	1446	0	0	1	1446	1	1446	0	2671
gene-VC395_0139	gene-VC_0041	99.848	657	1	0	1	657	1	657	0	1208
gene-VC395_0140	gene-VC_0040	100	648	0	0	1	648	1	648	0	1197
gene-VC395_0141	gene-VC_0039	100	843	0	0	1	843	1	843	0	1557
gene-VC395_0142	gene-VC_0038	100	168	0	0	1	168	1	168	9.47e-86	311
gene-VC395_0143	gene-VC_0037	100	279	0	0	1	279	1	279	3.26e-147	516
gene-VC395_0144	gene-VC_0036	100	1488	0	0	1	1488	1	1488	0	2748
gene-VC395_0145	gene-VC_0035	99.511	1023	5	0	1	1023	1	1023	0	1862
gene-VC395_0146	gene-VC_0034	99.005	603	6	0	1	603	1	603	0	1081
gene-VC395_0147	gene-VC_0033	98.305	885	15	0	1	885	1	885	0	1552
gene-VC395_0148	gene-VC_0032	99.934	1524	1	0	1	1524	1	1524	0	2809
gene-VC395_0149	gene-VC_0031	99.939	1647	1	0	1	1647	1	1647	0	3037
gene-VC395_0150	gene-VC_0030	100	285	0	0	1	285	1	285	1.54e-150	527
gene-VC395_0151	gene-VC_0029	100	960	0	0	1	960	1	960	0	1773
gene-VC395_0152	gene-VC_0028	100	1842	0	0	1	1842	1	1842	0	3402
gene-VC395_0153	gene-VC_0027	100	1533	0	0	1	1533	1	1533	0	2832
gene-VC395_0154	gene-VC_0026	100	981	0	0	1	981	1	981	0	1812
gene-VC395_0155	gene-VC_0025	100	201	0	0	1	201	1	201	5.24e-104	372
gene-VC395_0156	gene-VC_0024	100	249	0	0	1	249	1	249	1.37e-130	460
gene-VC395_0157	gene-VC_0023	100	258	0	0	1	258	1	258	1.41e-135	477
gene-VC395_0158	gene-VC_0022	99.668	603	2	0	1	603	1	603	0	1103
gene-VC395_0159	gene-VC_0021	100	993	0	0	1	993	1	993	0	1834
gene-VC395_0160	gene-VC_0020	100	2067	0	0	1	2067	1	2067	0	3818
gene-VC395_0161	gene-VC_0019	100	1257	0	0	1	1257	1	1257	0	2322
gene-VC395_0162	gene-VC_0018	100	438	0	0	1	438	1	438	0	809
gene-VC395_0163	gene-VC_0017	100	117	0	0	1	117	1	117	1.39e-57	217
gene-VC395_0164	gene-VC_0016	99.797	492	1	0	1	492	1	492	0	904
gene-VC395_0165	gene-VC_0015	100	2418	0	0	1	2418	1	2418	0	4466
gene-VC395_0166	gene-VC_0014	100	1092	0	0	1	1092	1	1092	0	2017
gene-VC395_0167	gene-VC_0013	100	1101	0	0	1	1101	1	1101	0	2034
gene-VC395_0168	gene-VC_0012	100	1419	0	0	1	1419	1	1419	0	2621
gene-VC395_0169	gene-VC_0011	100	129	0	0	1	129	1	129	3.34e-64	239
gene-VC395_0170	gene-VC_0010	100	747	0	0	1	747	1	747	0	1380
gene-VC395_0171	gene-VC_0009	100	672	0	0	1	672	1	672	0	1242
gene-VC395_0172	gene-VC_0008	99.864	738	1	0	1	738	1	738	0	1358
gene-VC395_0173	gene-VC_0007	100	138	0	0	1	138	1	138	3.59e-69	255
gene-VC395_0174	gene-VC_0006	100	357	0	0	1	357	1	357	0	660
gene-VC395_0175	gene-VC_0005	100	258	0	0	1	258	1	258	1.41e-135	477
gene-VC395_0176	gene-VC_0004	99.385	1626	10	0	1	1626	1	1626	0	2948
gene-VC395_0177	gene-VC_0003	98.996	1395	14	0	1	1395	1	1395	0	2499
gene-VC395_0178	gene-VC_0002	99.08	435	4	0	1	435	1	435	0	782
gene-VC395_0179	gene-VC_0001	100	168	0	0	1	168	1	168	9.47e-86	311
gene-VC395_0180	gene-VC_2775	99.947	1896	1	0	1	1896	1	1896	0	3496
gene-VC395_0181	gene-VC_2774	99.842	633	1	0	1	633	1	633	0	1164
gene-VC395_0182	gene-VC_2773	99.871	774	1	0	1	774	1	774	0	1424
gene-VC395_0183	gene-VC_2772	100	882	0	0	1	882	1	882	0	1629
gene-VC395_0184	gene-VC_2771	100	390	0	0	1	390	1	390	0	721
gene-VC395_0185	gene-VC_2770	100	813	0	0	1	813	1	813	0	1502
gene-VC395_0186	gene-VC_2769	100	258	0	0	1	258	1	258	1.41e-135	477
gene-VC395_0187	gene-VC_2768	100	471	0	0	1	471	1	471	0	870
gene-VC395_0188	gene-VC_2767	100	534	0	0	1	534	1	534	0	987
gene-VC395_0189	gene-VC_2766	100	1572	0	0	1	1572	1	1572	0	2904
gene-VC395_0190	gene-VC_2765	99.654	867	3	0	1	867	1	867	0	1585
gene-VC395_0191	gene-VC_2764	99.715	1404	4	0	1	1404	1	1404	0	2571
gene-VC395_0192	gene-VC_2763	99.527	423	2	0	1	423	1	423	0	771
gene-VC395_0193	gene-VC_2762	98.605	1362	19	0	1	1362	1	1362	0	2410
gene-VC395_0194	gene-VC_2761	96.263	1231	44	2	1	1230	1	1230	0	2017
gene-VC395_0195	gene-VC_2760	97.58	909	22	0	1	909	1	909	0	1557
gene-VC395_0196	gene-VC_2759	97.938	1164	24	0	1	1164	1	1164	0	2017
gene-VC395_0197	gene-VC_2758	98.25	2172	38	0	1	2172	1	2172	0	3801
gene-VC395_0198	gene-VC_2757	99.684	633	2	0	1	633	1	633	0	1158
gene-VC395_0199	gene-VC_2756	99.52	1458	7	0	1	1458	1	1458	0	2654
gene-VC395_0200	gene-VC_2755	100	525	0	0	1	525	1	525	0	970
gene-VC395_0201	gene-VC_2754	100	147	0	0	1	147	1	147	3.84e-74	272
gene-VC395_0204	gene-VC_0161	99.331	897	6	0	1	897	1	897	0	1624
gene-VC395_0205	gene-VC_0162	98.451	1485	23	0	1	1485	1	1485	0	2615
gene-VC395_0206	gene-VC_0163	98.81	252	3	0	1	252	1	252	3e-127	449
gene-VC395_0207	gene-VC_0164	99.132	3111	27	0	1	3111	1	3111	0	5596
gene-VC395_0208	gene-VC_0165	98.916	1107	12	0	1	1107	1	1107	0	1980
gene-VC395_0209	gene-VC_0166	100	597	0	0	1	597	1	597	0	1103
gene-VC395_0210	gene-VC_0167	100	2016	0	0	1	2016	1	2016	0	3723
gene-VC395_0211	gene-VC_0168	100	408	0	0	1	408	1	408	0	754
gene-VC395_0212	gene-VC_0169	98.214	168	3	0	1	168	1	168	9.54e-81	294
gene-VC395_0213	gene-VC_0170	98.66	1716	23	0	1	1716	1	1716	0	3042
gene-VC395_0214	gene-VC_0171	98.158	1629	30	0	1	1629	1	1629	0	2843
gene-VC395_0215	gene-VC_0172	99.125	1029	9	0	1	1029	1	1029	0	1853
gene-VC395_0216	gene-VC_0173	98.829	939	11	0	1	939	1	939	0	1674
gene-VC395_0217	gene-VC_0174	95.675	948	41	0	1	948	1	948	0	1524
gene-VC395_0218	gene-VC_0186	97.357	1362	36	0	1	1362	1	1362	0	2316
gene-VC395_0219	gene-VC_0187	98.69	840	11	0	1	840	1	840	0	1491
gene-VC395_0220	gene-VC_0188	99.902	2043	2	0	1	2043	1	2043	0	3762
gene-VC395_0221	gene-VC_0189	100	99	0	0	1	99	1	99	1.17e-47	183
gene-VC395_0222	gene-VC_0190	99.908	2172	2	0	1	2172	1	2172	0	4000
gene-VC395_0223	gene-VC_0191	100	669	0	0	1	669	1	669	0	1236
gene-VC395_0224	gene-VC_0192	100	813	0	0	1	813	1	813	0	1502
gene-VC395_0225	gene-VC_0193	100	96	0	0	1	96	1	96	5.22e-46	178
gene-VC395_0226	gene-VC_0194	100	1767	0	0	1	1767	1	1767	0	3264
gene-VC395_0227	gene-VC_0195	99.89	909	1	0	1	909	1	909	0	1674
gene-VC395_0228	gene-VC_0196	97.209	1863	52	0	1	1863	1	1863	0	3153
gene-VC395_0229	gene-VC_0197	97.333	300	8	0	1	300	1	300	1.64e-145	510
gene-VC395_0230	gene-VC_0198	98.677	378	5	0	1	378	1	378	0	671
gene-VC395_0231	gene-VC_0199	97.712	1836	42	0	1	1836	1	1836	0	3158
gene-VC395_0232	gene-VC_0200	99.258	2157	16	0	1	2157	1	2157	0	3895
gene-VC395_0233	gene-VC_0201	100	858	0	0	1	858	1	858	0	1585
gene-VC395_0234	gene-VC_0202	100	960	0	0	1	960	1	960	0	1773
gene-VC395_0235	gene-VC_0203	99.949	1962	1	0	1	1962	1	1962	0	3618
gene-VC395_0236	gene-VC_0204	97.762	849	19	0	1	849	1	849	0	1463
gene-VC395_0237	gene-VC_0205	91.146	192	17	0	1	192	1	192	1.12e-70	261
gene-VC395_0238	gene-VC_0206	92.165	919	70	2	1	918	1	918	0	1297
gene-VC395_0239	gene-VC_0207	98.275	1449	25	0	1	1449	1	1449	0	2538
gene-VC395_0240	gene-VC_0208	98.569	489	7	0	1	489	1	489	0	865
gene-VC395_0241	gene-VC_0209	98.847	867	10	0	1	867	1	867	0	1546
gene-VC395_0242	gene-VC_0210	99.483	774	4	0	1	774	1	774	0	1408
gene-VC395_0243	gene-VC_0211	99.07	645	6	0	1	645	1	645	0	1158
gene-VC395_0244	gene-VC_0212	98.262	978	17	0	1	978	1	978	0	1712
gene-VC395_0245	gene-VC_0213	98.851	957	11	0	1	957	1	957	0	1707
gene-VC395_0246	gene-VC_0214	98.894	633	7	0	1	633	1	633	0	1131
gene-VC395_0247	gene-VC_0215	99.583	1200	5	0	1	1200	1	1200	0	2189
gene-VC395_0248	gene-VC_0216	100	1695	0	0	1	1695	1	1695	0	3131
gene-VC395_0249	gene-VC_0217	100	675	0	0	1	675	1	675	0	1247
gene-VC395_0250	gene-VC_0218	100	237	0	0	1	237	1	237	6.07e-124	438
gene-VC395_0251	gene-VC_0219	100	168	0	0	1	168	1	168	9.47e-86	311
gene-VC395_0252	gene-VC_0220	100	489	0	0	1	489	1	489	0	904
gene-VC395_0253	gene-VC_0221	100	810	0	0	1	810	1	810	0	1496
gene-VC395_0254	gene-VC_0222	100	495	0	0	1	495	1	495	0	915
gene-VC395_0255	gene-VC_0223	100	1038	0	0	1	1038	1	1038	0	1917
gene-VC395_0256	gene-VC_0224	99.359	780	5	0	1	780	1	780	0	1413
gene-VC395_0257	gene-VC_0225	99.255	1074	8	0	1	1074	1	1074	0	1940
gene-VC395_0258	gene-VC_0226	100	96	0	0	1	96	1	96	5.22e-46	178
gene-VC395_0259	gene-VC_0227	100	756	0	0	1	756	1	756	0	1397
gene-VC395_0260	gene-VC_0228	100	960	0	0	1	960	1	960	0	1773
gene-VC395_0261	gene-VC_0229	100	930	0	0	1	930	1	930	0	1718
gene-VC395_0262	gene-VC_0230	99.866	744	1	0	1	744	1	744	0	1369
gene-VC395_0263	gene-VC_0231	99.811	1584	3	0	1	1584	1	1584	0	2909
gene-VC395_0264	gene-VC_0232	100	381	0	0	1	381	1	381	0	704
gene-VC395_0265	gene-VC_0233	99.924	1320	1	0	1	1320	1	1320	0	2433
gene-VC395_0266	gene-VC_0234	100	789	0	0	1	789	1	789	0	1458
gene-VC395_0267	gene-VC_0235	100	1050	0	0	1	1050	1	1050	0	1940
gene-VC395_0268	gene-VC_0236	100	1041	0	0	1	1041	1	1041	0	1923
gene-VC395_0269	gene-VC_0237	99.917	1200	1	0	1	1200	1	1200	0	2211
gene-VC395_0270	gene-VC_0238	100	567	0	0	1	567	1	567	0	1048
gene-VC395_0271	gene-VC_0239	99.831	1773	3	0	1	1773	1	1773	0	3258
gene-VC395_0272	gene-VC_0240	100	945	0	0	1	945	1	945	0	1746
gene-VC395_0273	gene-VC_0241	100	1398	0	0	1	1398	1	1398	0	2582
gene-VC395_0274	gene-VC_0242	100	1392	0	0	1	1392	1	1392	0	2571
gene-VC395_0275	gene-VC_0243	100	1122	0	0	1	1122	1	1122	0	2073
gene-VC395_0276	gene-VC_0244	100	1104	0	0	1	1104	1	1104	0	2039
gene-VC395_0277	gene-VC_0245	99.928	1392	1	0	1	1392	1	1392	0	2566
gene-VC395_0278	gene-VC_0246	100	795	0	0	1	795	1	795	0	1469
gene-VC395_0279	gene-VC_0247	99.877	816	1	0	1	816	1	816	0	1502
gene-VC395_0280	gene-VC_0248	100	243	0	0	1	243	1	243	2.88e-127	449
gene-VC395_0281	gene-VC_0249	99.929	1416	1	0	1	1416	1	1416	0	2610
gene-VC395_0282	gene-VC_0250	100	1125	0	0	1	1125	1	1125	0	2078
gene-VC395_0283	gene-VC_0251	100	2478	0	0	1	2478	1	2478	0	4577
gene-VC395_0284	gene-VC_0252	100	567	0	0	1	567	1	567	0	1048
gene-VC395_0285	gene-VC_0253	100	81	0	0	1	81	1	81	9.17e-38	150
gene-VC395_0287	gene-VC_0258	99.556	675	1	2	188	861	11	684	0	1229
gene-VC395_0288	gene-VC_0259	100	1233	0	0	1	1233	1	1233	0	2278
gene-VC395_0289	gene-VC_0260	99.946	1866	1	0	1	1866	1	1866	0	3441
gene-VC395_0290	gene-VC_0261	100	141	0	0	1	141	1	141	7.91e-71	261
gene-VC395_0291	gene-VC_0262	99.486	972	5	0	1	972	1	972	0	1768
gene-VC395_0292	gene-VC_0263	97.838	555	12	0	1	555	1	555	0	959
gene-VC395_0293	gene-VC_0264	99.927	1368	1	0	1	1368	1	1368	0	2521
gene-VC395_0294	gene-VC_0265	100	1239	0	0	1	1239	1	1239	0	2289
gene-VC395_0295	gene-VC_0266	100	573	0	0	1	573	1	573	0	1059
gene-VC395_0296	gene-VC_0267	100	924	0	0	1	924	1	924	0	1707
gene-VC395_0297	gene-VC_0268	100	669	0	0	1	669	1	669	0	1236
gene-VC395_0298	gene-VC_0269	100	1200	0	0	1	1200	1	1200	0	2217
gene-VC395_0299	gene-VC_0270	100	981	0	0	1	981	1	981	0	1812
gene-VC395_0300	gene-VC_0271	99.622	1059	4	0	1	1059	1	1059	0	1934
gene-VC395_0302	gene-VC_0273	100	273	0	0	1	273	1	273	6.89e-144	505
gene-VC395_0303	gene-VC_0274	98.563	696	4	1	1	696	46	735	0	1225
gene-VC395_0304	gene-VC_0275	97.519	1290	32	0	1	1290	1	1290	0	2206
gene-VC395_0305	gene-VC_0276	99.749	1593	4	0	1	1593	1	1593	0	2920
gene-VC395_0306	gene-VC_0277	100	402	0	0	1	402	1	402	0	743
gene-VC395_0307	gene-VC_0278	98.032	1626	32	0	1	1626	1	1626	0	2826
gene-VC395_0308	gene-VC_0279	96.923	130	2	2	1	129	1	129	1.56e-57	217
gene-VC395_0309	gene-VC_0280	98.505	1338	20	0	1	1338	1	1338	0	2361
gene-VC395_0310	gene-VC_0281	97.684	2202	51	0	1	2202	1	2202	0	3784
gene-VC395_0311	gene-VC_0282	98.683	1671	22	0	1	1671	1	1671	0	2964
gene-VC395_0312	gene-VC_0283	98.968	678	7	0	1	678	1	678	0	1214
gene-VC395_0314	gene-VC_0285	97.195	606	17	0	1	606	1	606	0	1026
gene-VC395_0315	gene-VC_0286	98.184	1377	25	0	1	1377	1	1377	0	2405
gene-VC395_0316	gene-VC_0287	98.256	516	9	0	1	516	1	516	0	904
gene-VC395_0317	gene-VC_0288	96.015	1857	74	0	1	1857	1	1857	0	3020
gene-VC395_0318	gene-VC_0289	96.997	999	30	0	1	999	1	999	0	1679
gene-VC395_0334	gene-VC_0290	100	297	0	0	1	297	1	297	3.44e-157	549
gene-VC395_0335	gene-VC_0291	99.297	996	7	0	1	996	1	996	0	1801
gene-VC395_0336	gene-VC_0292	100	93	0	0	1	93	1	93	2.34e-44	172
gene-VC395_0337	gene-VC_0293	95.608	888	39	0	1	888	1	888	0	1424
gene-VC395_0338	gene-VC_0294	100	117	0	0	1	117	1	117	1.39e-57	217
gene-VC395_0339	gene-VC_0295	99.107	1344	12	0	1	1344	1	1344	0	2416
gene-VC395_0340	gene-VC_0296	98.816	591	7	0	1	591	1	591	0	1053
gene-VC395_0341	gene-VC_0297	99.338	453	3	0	1	453	1	453	0	821
gene-VC395_0342	gene-VC_0298	99.45	2001	11	0	1	2001	1	2001	0	3635
gene-VC395_0343	gene-VC_0299	100	672	0	0	1	672	1	672	0	1242
gene-VC395_0344	gene-VC_0300	100	1824	0	0	1	1824	1	1824	0	3369
gene-VC395_0345	gene-VC_0301	100	207	0	0	1	207	1	207	2.5e-107	383
gene-VC395_0346	gene-VC_0302	100	1191	0	0	1	1191	1	1191	0	2200
gene-VC395_0347	gene-VC_0303	99.971	3444	1	0	1	3444	1	3444	0	6355
gene-VC395_0348	gene-VC_0304	100	1494	0	0	1	1494	1	1494	0	2760
gene-VC395_0349	gene-VC_0305	100	1317	0	0	1	1317	1	1317	0	2433
gene-VC395_0350	gene-VC_0306	100	327	0	0	1	327	1	327	8.02e-174	604
gene-VC395_0351	gene-VC_0307	100	1260	0	0	1	1260	1	1260	0	2327
gene-VC395_0353	gene-VC_0309	100	1842	0	0	1	1842	1	1842	0	3402
gene-VC395_0354	gene-VC_0311	100	270	0	0	1	270	1	270	3.17e-142	499
gene-VC395_0355	gene-VC_0312	100	711	0	0	1	711	1	711	0	1314
gene-VC395_0356	gene-VC_0313	100	96	0	0	1	96	1	96	5.22e-46	178
gene-VC395_0358	gene-VC_0315	100	1341	0	0	1	1341	1	1341	0	2477
gene-VC395_0359	gene-VC_0316	100	153	0	0	1	153	1	153	1.86e-77	283
gene-VC395_0360	gene-VC_0317	99.776	447	1	0	1	447	1	447	0	821
gene-VC395_0361	gene-VC_0318	99.441	1074	6	0	1	1074	1	1074	0	1951
gene-VC395_0362	gene-VC_0319	100	963	0	0	1	963	1	963	0	1779
gene-VC395_0363	gene-VC_0320	100	1128	0	0	1	1128	1	1128	0	2084
gene-VC395_0364	gene-VC_0321	99.916	1185	1	0	1	1185	1	1185	0	2183
gene-VC395_0365	gene-VC_0322	100	396	0	0	1	396	1	396	0	732
gene-VC395_0366	gene-VC_0323	100	549	0	0	1	549	1	549	0	1014
gene-VC395_0367	gene-VC_0324	100	429	0	0	1	429	1	429	0	793
gene-VC395_0368	gene-VC_0325	99.858	702	1	0	1	702	1	702	0	1291
gene-VC395_0369	gene-VC_0326	100	489	0	0	1	489	1	489	0	904
gene-VC395_0370	gene-VC_0327	100	366	0	0	1	366	1	366	0	676
gene-VC395_0371	gene-VC_0328	99.685	4128	13	0	1	4128	1	4128	0	7552
gene-VC395_0372	gene-VC_0329	99.976	4206	1	0	1	4206	1	4206	0	7762
gene-VC395_0373	gene-VC_0330	100	495	0	0	1	495	1	495	0	915
gene-VC395_0374	gene-VC_0331	100	810	0	0	1	810	1	810	0	1496
gene-VC395_0375	gene-VC_0332	100	1080	0	0	1	1080	1	1080	0	1995
gene-VC395_0376	gene-VC_0333	100	729	0	0	1	729	1	729	0	1347
gene-VC395_0377	gene-VC_0334	99.896	960	1	0	1	960	1	960	0	1768
gene-VC395_0378	gene-VC_0335	100	1149	0	0	1	1149	1	1149	0	2122
gene-VC395_0379	gene-VC_0336	100	1533	0	0	1	1533	1	1533	0	2832
gene-VC395_0380	gene-VC_0337	100	942	0	0	1	942	1	942	0	1740
gene-VC395_0381	gene-VC_0338	99.93	1437	1	0	1	1437	1	1437	0	2649
gene-VC395_0382	gene-VC_0339	100	858	0	0	1	858	1	858	0	1585
gene-VC395_0383	gene-VC_0340	99.812	1062	1	1	1	1062	1	1061	0	1949
gene-VC395_0384	gene-VC_0341	100	546	0	0	1	546	1	546	0	1009
gene-VC395_0385	gene-VC_0342	100	1110	0	0	1	1110	1	1110	0	2050
gene-VC395_0386	gene-VC_0343	99.824	567	1	0	1	567	1	567	0	1044
gene-VC395_0387	gene-VC_0344	100	1746	0	0	1	1746	1	1746	0	3225
gene-VC395_0388	gene-VC_0345	100	1962	0	0	1	1962	1	1962	0	3624
gene-VC395_0389	gene-VC_0346	100	948	0	0	1	948	1	948	0	1751
gene-VC395_0390	gene-VC_0347	100	264	0	0	1	264	1	264	6.69e-139	488
gene-VC395_0391	gene-VC_0348	99.922	1290	1	0	1	1290	1	1290	0	2377
gene-VC395_0392	gene-VC_0349	100	1188	0	0	1	1188	1	1188	0	2194
gene-VC395_0393	gene-VC_0350	100	981	0	0	1	981	1	981	0	1812
gene-VC395_0394	gene-VC_0351	100	207	0	0	1	207	1	207	2.5e-107	383
gene-VC395_0395	gene-VC_0352	100	219	0	0	1	219	1	219	5.68e-114	405
gene-VC395_0396	gene-VC_0353	99.898	984	1	0	1	984	1	984	0	1812
gene-VC395_0397	gene-VC_0354	99.872	780	1	0	1	780	1	780	0	1435
gene-VC395_0398	gene-VC_0355	100	723	0	0	1	723	1	723	0	1336
gene-VC395_0399	gene-VC_0356	100	396	0	0	1	396	1	396	0	732
gene-VC395_0400	gene-VC_0357	100	357	0	0	1	357	1	357	0	660
gene-VC395_0401	gene-VC_0358	100	276	0	0	1	276	1	276	1.5e-145	510
gene-VC395_0402	gene-VC_0359	100	375	0	0	1	375	1	375	0	693
gene-VC395_0403	gene-VC_0360	100	471	0	0	1	471	1	471	0	870
gene-VC395_0404	gene-VC_0361	99.952	2097	1	0	1	2097	1	2097	0	3868
gene-VC395_0405	gene-VC_0362	100	1185	0	0	1	1185	1	1185	0	2189
gene-VC395_0406	gene-VC_0363	100	111	0	0	1	111	1	111	2.83e-54	206
gene-VC395_0407	gene-VC_0364	100	189	0	0	1	189	1	189	2.29e-97	350
gene-VC395_0408	gene-VC_0365	100	477	0	0	1	477	1	477	0	881
gene-VC395_0409	gene-VC_0366	100	369	0	0	1	369	1	369	0	682
gene-VC395_0410	gene-VC_0367	100	303	0	0	1	303	1	303	1.62e-160	560
gene-VC395_0411	gene-VC_0368	100	228	0	0	1	228	1	228	5.9e-119	422
gene-VC395_0412	gene-VC_0369	100	450	0	0	1	450	1	450	0	832
gene-VC395_0413	gene-VC_0370	99.259	810	6	0	1	810	1	810	0	1463
gene-VC395_0414	gene-VC_0371	98.294	1407	24	0	1	1407	1	1407	0	2466
gene-VC395_0415	gene-VC_0372	98.936	1128	12	0	1	1128	1	1128	0	2017
gene-VC395_0416	gene-VC_0373	98.095	420	8	0	1	420	1	420	0	732
gene-VC395_0417	gene-VC_0374	97.822	1653	36	0	1	1653	1	1653	0	2854
gene-VC395_0418	gene-VC_0375	98.148	108	2	0	1	108	1	108	2.79e-49	189
gene-VC395_0419	gene-VC_0376	98.728	1179	15	0	1	1179	1	1179	0	2095
gene-VC395_0420	gene-VC_0377	99.567	462	2	0	1	462	1	462	0	843
gene-VC395_0421	gene-VC_0378	99.786	468	1	0	1	468	1	468	0	859
gene-VC395_0422	gene-VC_0379	98.679	984	13	0	1	984	1	984	0	1746
gene-VC395_0425	gene-VC_0381	99.399	666	4	0	1	666	1	666	0	1208
gene-VC395_0426	gene-VC_0382	100	171	0	0	1	171	1	171	2.08e-87	316
gene-VC395_0427	gene-VC_0383	99.259	270	2	0	1	270	1	270	6.85e-139	488
gene-VC395_0428	gene-VC_0384	98.753	1845	23	0	1	1845	1	1845	0	3280
gene-VC395_0429	gene-VC_0385	97.059	1734	51	0	1	1734	1	1734	0	2920
gene-VC395_0430	gene-VC_0386	100	762	0	0	1	762	1	762	0	1408
gene-VC395_0431	gene-VC_0387	100	96	0	0	1	96	1	96	5.22e-46	178
gene-VC395_0433	gene-VC_0389	100	1335	0	0	1	1335	1	1335	0	2466
gene-VC395_0434	gene-VC_0390	99.973	3681	1	0	1	3681	1	3681	0	6793
gene-VC395_0435	gene-VC_0391	100	1440	0	0	1	1440	1	1440	0	2660
gene-VC395_0436	gene-VC_0392	100	1119	0	0	1	1119	1	1119	0	2067
gene-VC395_0437	gene-VC_0393	99.833	1794	3	0	1	1794	1	1794	0	3297
gene-VC395_0438	gene-VC_0394	99.965	2823	1	0	1	2823	1	2823	0	5208
gene-VC395_0439	gene-VC_0395	100	876	0	0	1	876	1	876	0	1618
gene-VC395_0440	gene-VC_0396	99.845	645	1	0	1	645	1	645	0	1186
gene-VC395_0441	gene-VC_0397	100	534	0	0	1	534	1	534	0	987
gene-VC395_0442	gene-VC_0398	99.852	2023	1	2	1	2022	1	2022	0	3718
gene-VC395_0443	gene-VC_0399	99.931	1440	1	0	1	1440	1	1440	0	2654
gene-VC395_0444	gene-VC_0400	100	651	0	0	1	651	1	651	0	1203
gene-VC395_0445	gene-VC_0401	100	318	0	0	1	318	1	318	7.83e-169	588
gene-VC395_0446	gene-VC_0402	100	1680	0	0	1	1680	1	1680	0	3103
gene-VC395_0447	gene-VC_0403	100	846	0	0	1	846	1	846	0	1563
gene-VC395_0448	gene-VC_0404	99.915	1170	1	0	1	1170	1	1170	0	2156
gene-VC395_0449	gene-VC_0405	100	1728	0	0	1	1728	1	1728	0	3192
gene-VC395_0450	gene-VC_0406	100	1224	0	0	1	1224	1	1224	0	2261
gene-VC395_0451	gene-VC_0407	100	453	0	0	1	453	1	453	0	837
gene-VC395_0452	gene-VC_0408	100	591	0	0	1	591	1	591	0	1092
gene-VC395_0453	gene-VC_0409	100	537	0	0	1	537	1	537	0	992
gene-VC395_0454	gene-VC_0410	100	489	0	0	1	489	1	489	0	904
gene-VC395_0455	gene-VC_0411	100	612	0	0	1	612	1	612	0	1131
gene-VC395_0457	gene-VC_0413	100	432	0	0	1	432	1	432	0	798
gene-VC395_0458	gene-VC_0414	99.973	3759	1	0	1	3759	1	3759	0	6937
gene-VC395_0459	gene-VC_0415	99.904	1044	1	0	1	1044	1	1044	0	1923
gene-VC395_0460	gene-VC_0416	100	891	0	0	1	891	1	891	0	1646
gene-VC395_0461	gene-VC_0417	100	489	0	0	1	489	1	489	0	904
gene-VC395_0462	gene-VC_0418	100	618	0	0	1	618	1	618	0	1142
gene-VC395_0463	gene-VC_0419	99.252	1470	11	0	1	1470	1	1470	0	2654
gene-VC395_0464	gene-VC_0420	99.845	3876	6	0	1	3876	1	3876	0	7125
gene-VC395_0465	gene-VC_0421	100	828	0	0	1	828	1	828	0	1530
gene-VC395_0466	gene-VC_0422	100	1446	0	0	1	1446	1	1446	0	2671
gene-VC395_0467	gene-VC_0423	99.918	1224	1	0	1	1224	1	1224	0	2255
gene-VC395_0468	gene-VC_0424	100	423	0	0	1	423	1	423	0	782
gene-VC395_0469	gene-VC_0425	99.875	798	1	0	1	798	1	798	0	1469
gene-VC395_0470	gene-VC_0426	100	384	0	0	1	384	1	384	0	710
gene-VC395_0471	gene-VC_0427	100	111	0	0	1	111	1	111	2.83e-54	206
gene-VC395_0472	gene-VC_0428	100	438	0	0	1	438	1	438	0	809
gene-VC395_0473	gene-VC_0429	100	2565	0	0	1	2565	1	2565	0	4737
gene-VC395_0474	gene-VC_0430	100	987	0	0	1	987	1	987	0	1823
gene-VC395_0475	gene-VC_0431	100	534	0	0	1	534	1	534	0	987
gene-VC395_0476	gene-VC_0432	100	1062	0	0	1	1062	1	1062	0	1962
gene-VC395_0477	gene-VC_0433	100	1407	0	0	1	1407	1	1407	0	2599
gene-VC395_0478	gene-VC_0434	100	1047	0	0	1	1047	1	1047	0	1934
gene-VC395_0479	gene-VC_0435	100	312	0	0	1	312	1	312	1.66e-165	577
gene-VC395_0480	gene-VC_0436	100	261	0	0	1	261	1	261	3.07e-137	483
gene-VC395_0481	gene-VC_0437	100	1188	0	0	1	1188	1	1188	0	2194
gene-VC395_0482	gene-VC_0438	100	870	0	0	1	870	1	870	0	1607
gene-VC395_0483	gene-VC_0439	100	486	0	0	1	486	1	486	0	898
gene-VC395_0484	gene-VC_0440	100	498	0	0	1	498	1	498	0	920
gene-VC395_0485	gene-VC_0441	100	810	0	0	1	810	1	810	0	1496
gene-VC395_0486	gene-VC_0442	100	381	0	0	1	381	1	381	0	704
gene-VC395_0487	gene-VC_0443	100	849	0	0	1	849	1	849	0	1568
gene-VC395_0488	gene-VC_0444	99.899	993	1	0	1	993	1	993	0	1829
gene-VC395_0489	gene-VC_0445	100	1296	0	0	1	1296	1	1296	0	2394
gene-VC395_0490	gene-VC_0446	99.873	2364	3	0	1	2364	1	2364	0	4349
gene-VC395_0491	gene-VC_0447	98.713	855	11	0	1	855	1	855	0	1519
gene-VC395_0493	gene-VC_0449	99.323	1626	11	0	1	1626	1	1626	0	2942
gene-VC395_0494	gene-VC_0450	98.405	1191	19	0	1	1191	1	1191	0	2095
gene-VC395_0495	gene-VC_0451	97.802	273	6	0	1	273	1	273	6.99e-134	472
gene-VC395_0496	gene-VC_0452	98.117	1062	20	0	1	1062	1	1062	0	1851
gene-VC395_0497	gene-VC_0453	96.528	720	25	0	1	720	1	720	0	1192
gene-VC395_0498	gene-VC_0454	95.163	951	46	0	1	951	1	951	0	1502
gene-VC395_0499	gene-VC_0455	97.959	1176	24	0	1	1176	1	1176	0	2039
gene-VC395_0500	gene-VC_0456	97.678	603	14	0	1	603	1	603	0	1037
gene-VC395_0501	gene-VC_0457	98.148	432	8	0	1	432	1	432	0	754
gene-VC395_0502	gene-VC_0458	97.595	291	7	0	1	291	1	291	3.43e-142	499
gene-VC395_0503	gene-VC_0459	98.208	558	10	0	1	558	1	558	0	976
gene-VC395_0504	gene-VC_0460	98.659	820	9	2	1	819	1	819	0	1452
gene-VC395_0505	gene-VC_0461	99.297	711	5	0	1	711	1	711	0	1286
gene-VC395_0506	gene-VC_0462	98.94	1038	11	0	1	1038	1	1038	0	1857
gene-VC395_0507	gene-VC_0463	98.916	1107	12	0	1	1107	1	1107	0	1978
gene-VC395_0508	gene-VC_0464	98.507	804	12	0	1	804	1	804	0	1419
gene-VC395_0509	gene-VC_0465	96.322	1305	48	0	1	1305	1	1305	0	2145
gene-VC395_0510	gene-VC_0466	98.109	423	8	0	1	423	1	423	0	737
gene-VC395_0511	gene-VC_0467	98.507	603	9	0	1	603	1	603	0	1064
gene-VC395_0512	gene-VC_0468	97.388	957	25	0	1	957	1	957	0	1629
gene-VC395_0513	gene-VC_0469	97.541	732	18	0	1	732	1	732	0	1253
gene-VC395_0514	gene-VC_0470	97.557	696	17	0	1	696	1	696	0	1192
gene-VC395_0515	gene-VC_0471	94.07	489	29	0	1	489	1	489	0	743
gene-VC395_0516	gene-VC_0472	99.914	1158	1	0	1	1158	1	1158	0	2134
gene-VC395_0517	gene-VC_0473	99.041	2085	20	0	1	2085	1	2085	0	3740
gene-VC395_0518	gene-VC_0474	99.443	897	5	0	1	897	1	897	0	1629
gene-VC395_0519	gene-VC_0475	97.958	1959	40	0	1	1959	1	1959	0	3397
gene-VC395_0520	gene-VC_0476	98.791	1158	14	0	1	1158	1	1158	0	2061
gene-VC395_0521	gene-VC_0477	99.406	1179	7	0	1	1179	1	1179	0	2139
gene-VC395_0522	gene-VC_0478	99.35	1077	7	0	1	1077	1	1077	0	1951
gene-VC395_0523	gene-VC_0479	100	84	0	0	1	84	1	84	2.16e-39	156
gene-VC395_0524	gene-VC_0480	98.843	864	10	0	1	864	1	864	0	1541
gene-VC395_0525	gene-VC_0481	99.528	636	3	0	1	636	1	636	0	1158
gene-VC395_0526	gene-VC_0482	98.885	897	10	0	1	897	1	897	0	1602
gene-VC395_0527	gene-VC_0483	100	717	0	0	1	717	1	717	0	1325
gene-VC395_0528	gene-VC_0484	100	132	0	0	1	132	1	132	7.38e-66	244
gene-VC395_0529	gene-VC_0485	100	1413	0	0	1	1413	1	1413	0	2610
gene-VC395_0530	gene-VC_0486	100	783	0	0	1	783	1	783	0	1447
gene-VC395_0531	gene-VC_0487	99.945	1833	1	0	1	1833	1	1833	0	3380
gene-VC395_0532	gene-VC_0488	100	1080	0	0	1	1080	1	1080	0	1995
gene-VC395_0533	gene-VC_0489	100	1761	0	0	1	1761	1	1761	0	3253
gene-VC395_0534	gene-VC_0517	99.308	1878	1	1	1	1866	1	1878	0	3386
gene-VC395_0536	gene-VC_0519	100	444	0	0	1	444	1	444	0	821
gene-VC395_0537	gene-VC_0520	100	216	0	0	1	216	1	216	2.6e-112	399
gene-VC395_0539	gene-VC_0522	100	813	0	0	1	813	1	813	0	1502
gene-VC395_0540	gene-VC_0523	100	627	0	0	1	627	1	627	0	1158
gene-VC395_0541	gene-VC_0524	100	390	0	0	1	390	1	390	0	721
gene-VC395_0542	gene-VC_0525	100	588	0	0	1	588	1	588	0	1086
gene-VC395_0543	gene-VC_0526	100	804	0	0	1	804	1	804	0	1485
gene-VC395_0544	gene-VC_0527	100	291	0	0	1	291	1	291	7.28e-154	538
gene-VC395_0545	gene-VC_0528	99.714	699	2	0	1	699	1	699	0	1280
gene-VC395_0546	gene-VC_0529	100	477	0	0	1	477	1	477	0	881
gene-VC395_0547	gene-VC_0530	100	1086	0	0	1	1086	1	1086	0	2006
gene-VC395_0548	gene-VC_0531	100	792	0	0	1	792	1	792	0	1463
gene-VC395_0549	gene-VC_0532	100	627	0	0	1	627	1	627	0	1158
gene-VC395_0550	gene-VC_0533	100	936	0	0	1	936	1	936	0	1729
gene-VC395_0551	gene-VC_0534	99.901	1008	1	0	1	1008	1	1008	0	1857
gene-VC395_0552	gene-VC_0535	100	2589	0	0	1	2589	1	2589	0	4782
gene-VC395_0553	gene-VC_0536	100	102	0	0	1	102	1	102	2.6e-49	189
gene-VC395_0554	gene-VC_0537	100	888	0	0	1	888	1	888	0	1640
gene-VC395_0555	gene-VC_0538	99.202	1002	8	0	1	1002	1	1002	0	1807
gene-VC395_0556	gene-VC_0539	98.825	851	10	0	1	851	1	851	0	1517
gene-VC395_0557	gene-VC_0540	98.611	864	12	0	1	864	1	864	0	1530
gene-VC395_0558	gene-VC_0541	96.729	1131	37	0	1	1131	1	1131	0	1884
gene-VC395_0559	gene-VC_0542	97.041	507	15	0	1	507	1	507	0	854
gene-VC395_0560	gene-VC_0543	95.722	1239	53	0	1	1239	1	1239	0	1995
gene-VC395_0561	gene-VC_0544	98.039	459	9	0	1	459	1	459	0	798
gene-VC395_0562	gene-VC_0545	99.11	2583	23	0	1	2583	1	2583	0	4643
gene-VC395_0563	gene-VC_0546	99.16	119	1	0	1	119	1	119	5.94e-57	215
gene-VC395_0564	gene-VC_0547	99.495	1188	6	0	1	1188	1	1188	0	2161
gene-VC395_0565	gene-VC_0548	99.495	198	1	0	1	198	1	198	1.12e-100	361
gene-VC395_0566	gene-VC_0549	100	354	0	0	1	354	1	354	0	654
gene-VC395_0567	gene-VC_0550	100	1794	0	0	1	1794	1	1794	0	3314
gene-VC395_0568	gene-VC_0551	99.912	1131	1	0	1	1131	1	1131	0	2084
gene-VC395_0569	gene-VC_0552	100	1014	0	0	1	1014	1	1014	0	1873
gene-VC395_0570	gene-VC_0553	100	462	0	0	1	462	1	462	0	854
gene-VC395_0571	gene-VC_0554	99.965	2859	1	0	1	2859	1	2859	0	5275
gene-VC395_0572	gene-VC_0555	100	102	0	0	1	102	1	102	2.6e-49	189
gene-VC395_0573	gene-VC_0556	100	1575	0	0	1	1575	1	1575	0	2909
gene-VC395_0574	gene-VC_0557	100	519	0	0	1	519	1	519	0	959
gene-VC395_0575	gene-VC_0558	99.922	1281	1	0	1	1281	1	1281	0	2361
gene-VC395_0576	gene-VC_0559	100	804	0	0	1	804	1	804	0	1485
gene-VC395_0577	gene-VC_0560	99.928	1386	1	0	1	1386	1	1386	0	2555
gene-VC395_0578	gene-VC_0561	100	249	0	0	1	249	1	249	1.37e-130	460
gene-VC395_0579	gene-VC_0562	100	555	0	0	1	555	1	555	0	1026
gene-VC395_0580	gene-VC_0563	100	744	0	0	1	744	1	744	0	1375
gene-VC395_0581	gene-VC_0564	100	354	0	0	1	354	1	354	0	654
gene-VC395_0582	gene-VC_0565	99.906	1059	1	0	1	1059	1	1059	0	1951
gene-VC395_0583	gene-VC_0566	100	1371	0	0	1	1371	1	1371	0	2532
gene-VC395_0584	gene-VC_0567	99.772	438	1	0	1	438	1	438	0	804
gene-VC395_0585	gene-VC_0568	99.909	1104	1	0	1	1104	1	1104	0	2034
gene-VC395_0586	gene-VC_0569	100	210	0	0	1	210	1	210	5.46e-109	388
gene-VC395_0587	gene-VC_0570	100	429	0	0	1	429	1	429	0	793
gene-VC395_0588	gene-VC_0571	100	393	0	0	1	393	1	393	0	726
gene-VC395_0589	gene-VC_0572	100	126	0	0	1	126	1	126	1.51e-62	233
gene-VC395_0590	gene-VC_0573	100	594	0	0	1	594	1	594	0	1098
gene-VC395_0591	gene-VC_0574	100	1266	0	0	1	1266	1	1266	0	2338
gene-VC395_0592	gene-VC_0575	100	738	0	0	1	738	1	738	0	1363
gene-VC395_0593	gene-VC_0576	100	636	0	0	1	636	1	636	0	1175
gene-VC395_0594	gene-VC_0577	100	477	0	0	1	477	1	477	0	881
gene-VC395_0595	gene-VC_0578	100	570	0	0	1	570	1	570	0	1053
gene-VC395_0596	gene-VC_0579	100	591	0	0	1	591	1	591	0	1092
gene-VC395_0597	gene-VC_0580	100	369	0	0	1	369	1	369	0	682
gene-VC395_0598	gene-VC_0581	99.949	1962	1	0	1	1962	1	1962	0	3618
gene-VC395_0599	gene-VC_0582	100	867	0	0	1	867	1	867	0	1602
gene-VC395_0601	gene-VC_0584	100	117	0	0	1	117	1	117	1.39e-57	217
gene-VC395_0602	gene-VC_0585	100	534	0	0	1	534	1	534	0	987
gene-VC395_0603	gene-VC_0586	100	669	0	0	1	669	1	669	0	1236
gene-VC395_0604	gene-VC_0587	100	1647	0	0	1	1647	1	1647	0	3042
gene-VC395_0605	gene-VC_0588	100	102	0	0	1	102	1	102	2.6e-49	189
gene-VC395_0606	gene-VC_0589	99.891	918	1	0	1	918	1	918	0	1690
gene-VC395_0607	gene-VC_0590	100	771	0	0	1	771	1	771	0	1424
gene-VC395_0608	gene-VC_0591	100	882	0	0	1	882	1	882	0	1629
gene-VC395_0609	gene-VC_0592	100	795	0	0	1	795	1	795	0	1469
gene-VC395_0610	gene-VC_0593	100	504	0	0	1	504	1	504	0	931
gene-VC395_0611	gene-VC_0594	99.927	1374	1	0	1	1374	1	1374	0	2532
gene-VC395_0612	gene-VC_0595	100	891	0	0	1	891	25	915	0	1646
gene-VC395_0613	gene-VC_0596	100	447	0	0	1	447	1	447	0	826
gene-VC395_0614	gene-VC_0597	99.351	771	5	0	1	771	1	771	0	1397
gene-VC395_0615	gene-VC_0598	97.959	98	2	0	1	98	1	98	1.24e-43	171
gene-VC395_0617	gene-VC_0600	98.744	1353	17	0	1	1353	1	1353	0	2405
gene-VC395_0618	gene-VC_0601	98.782	2463	30	0	1	2463	1	2463	0	4383
gene-VC395_0619	gene-VC_0602	100	2334	0	0	1	2334	1	2334	0	4311
gene-VC395_0620	gene-VC_0603	100	2295	0	0	1	2295	1	2295	0	4239
gene-VC395_0621	gene-VC_0604	100	2598	0	0	1	2598	1	2598	0	4798
gene-VC395_0622	gene-VC_0605	100	381	0	0	1	381	1	381	0	704
gene-VC395_0623	gene-VC_0606	100	366	0	0	1	366	1	366	0	676
gene-VC395_0625	gene-VC_0608	100	1059	0	0	1	1059	1	1059	0	1956
gene-VC395_0626	gene-VC_0609	100	1626	0	0	1	1626	1	1626	0	3003
gene-VC395_0627	gene-VC_0610	98.837	1032	12	0	1	1032	1	1032	0	1840
gene-VC395_0628	gene-VC_0611	99.292	1413	10	0	1	1413	1	1413	0	2555
gene-VC395_0629	gene-VC_0612	98.67	2406	32	0	1	2406	1	2406	0	4266
gene-VC395_0630	gene-VC_0613	99.164	1914	16	0	1	1914	1	1914	0	3446
gene-VC395_0631	gene-VC_0614	100	978	0	0	1	978	1	978	0	1807
gene-VC395_0632	gene-VC_0615	99.942	1725	1	0	1	1725	1	1725	0	3181
gene-VC395_0633	gene-VC_0616	100	996	0	0	1	996	1	996	0	1840
gene-VC395_0634	gene-VC_0617	99.898	984	1	0	1	984	1	984	0	1812
gene-VC395_0635	gene-VC_0618	100	1026	0	0	1	1026	1	1026	0	1895
gene-VC395_0636	gene-VC_0619	100	987	0	0	1	987	1	987	0	1823
gene-VC395_0637	gene-VC_0620	100	1671	0	0	1	1671	1	1671	0	3086
gene-VC395_0638	gene-VC_0621	100	390	0	0	1	390	1	390	0	721
gene-VC395_0639	gene-VC_0622	100	3534	0	0	1	3534	1	3534	0	6527
gene-VC395_0640	gene-VC_0623	100	1023	0	0	1	1023	1	1023	0	1890
gene-VC395_0641	gene-VC_0624	99.816	1086	2	0	1	1086	1	1086	0	1995
gene-VC395_0642	gene-VC_0625	100	156	0	0	1	156	1	156	4.08e-79	289
gene-VC395_0643	gene-VC_0626	100	1299	0	0	1	1299	1	1299	0	2399
gene-VC395_0644	gene-VC_0627	100	342	0	0	1	342	1	342	0	632
gene-VC395_0645	gene-VC_0628	100	1101	0	0	1	1101	1	1101	0	2034
gene-VC395_0646	gene-VC_0629	100	3222	0	0	1	3222	1	3222	0	5951
gene-VC395_0647	gene-VC_0630	100	1302	0	0	1	1302	1	1302	0	2405
gene-VC395_0648	gene-VC_0631	99.916	1188	1	0	1	1188	1	1188	0	2189
gene-VC395_0649	gene-VC_0632	100	1464	0	0	1	1464	1	1464	0	2704
gene-VC395_0650	gene-VC_0633	99.715	1053	3	0	1	1053	1	1053	0	1929
gene-VC395_0651	gene-VC_0634	100	477	0	0	1	477	1	477	0	881
gene-VC395_0652	gene-VC_0635	100	297	0	0	1	297	1	297	3.44e-157	549
gene-VC395_0653	gene-VC_0636	100	630	0	0	1	630	1	630	0	1164
gene-VC395_0654	gene-VC_0637	100	1956	0	0	1	1956	1	1956	0	3613
gene-VC395_0655	gene-VC_0638	100	837	0	0	1	837	1	837	0	1546
gene-VC395_0656	gene-VC_0639	99.925	1341	1	0	1	1341	1	1341	0	2471
gene-VC395_0657	gene-VC_0640	100	336	0	0	1	336	1	336	8.19e-179	621
gene-VC395_0658	gene-VC_0641	100	456	0	0	1	456	1	456	0	843
gene-VC395_0659	gene-VC_0642	100	1488	0	0	1	1488	1	1488	0	2748
gene-VC395_0660	gene-VC_0643	100	2697	0	0	1	2697	1	2697	0	4981
gene-VC395_0661	gene-VC_0644	100	411	0	0	1	411	1	411	0	760
gene-VC395_0662	gene-VC_0645	99.894	939	1	0	1	939	1	939	0	1729
gene-VC395_0663	gene-VC_0646	100	270	0	0	1	270	1	270	3.17e-142	499
gene-VC395_0664	gene-VC_0647	98.965	2125	19	1	1	2122	1	2125	0	3799
gene-VC395_0665	gene-VC_0648	99.013	912	9	0	1	912	1	912	0	1635
gene-VC395_0666	gene-VC_0649	100	420	0	0	1	420	1	420	0	776
gene-VC395_0667	gene-VC_0650	100	1287	0	0	1	1287	52	1338	0	2377
gene-VC395_0668	gene-VC_0651	100	966	0	0	1	966	1	966	0	1784
gene-VC395_0669	gene-VC_0652	100	1014	0	0	1	1014	1	1014	0	1873
gene-VC395_0670	gene-VC_0653	99.951	2055	1	0	1	2055	1	2055	0	3790
gene-VC395_0671	gene-VC_0654	100	528	0	0	1	528	1	528	0	976
gene-VC395_0672	gene-VC_0655	100	552	0	0	1	552	1	552	0	1020
gene-VC395_0673	gene-VC_0656	100	408	0	0	1	408	1	408	0	754
gene-VC395_0674	gene-VC_0657	100	486	0	0	1	486	1	486	0	898
gene-VC395_0675	gene-VC_0658	99.028	2058	20	0	1	2058	1	2058	0	3690
gene-VC395_0676	gene-VC_0659	98.81	1596	19	0	1	1596	1	1596	0	2843
gene-VC395_0677	gene-VC_0660	98.742	1272	16	0	1	1272	1	1272	0	2261
gene-VC395_0678	gene-VC_0661	98.064	723	14	0	1	723	1	723	0	1258
gene-VC395_0679	gene-VC_0662	99.163	1314	11	0	1	1314	1	1314	0	2366
gene-VC395_0681	gene-VC_0664	99.805	1539	3	0	1	1539	1	1539	0	2826
gene-VC395_0682	gene-VC_0665	99.251	1335	10	0	1	1335	1	1335	0	2410
gene-VC395_0683	gene-VC_0666	99.048	315	3	0	1	315	1	315	3.63e-162	566
gene-VC395_0684	gene-VC_0667	98.961	1059	11	0	1	1059	1	1059	0	1895
gene-VC395_0685	gene-VC_0668	98.048	666	13	0	1	666	1	666	0	1158
gene-VC395_0686	gene-VC_0669	100	93	0	0	1	93	1	93	2.34e-44	172
gene-VC395_0687	gene-VC_0670	99.32	147	1	0	1	147	1	147	1.78e-72	267
gene-VC395_0688	gene-VC_0671	99.828	582	1	0	1	582	1	582	0	1070
gene-VC395_0689	gene-VC_0672	99.466	2247	12	0	1	2247	1	2247	0	4084
gene-VC395_0690	gene-VC_0673	99.119	795	7	0	1	795	1	795	0	1430
gene-VC395_0691	gene-VC_0674	99.265	816	6	0	1	816	1	816	0	1474
gene-VC395_0692	gene-VC_0675	99.296	852	6	0	1	852	1	852	0	1541
gene-VC395_0693	gene-VC_0676	99.217	1149	9	0	1	1149	1	1149	0	2073
gene-VC395_0694	gene-VC_0677	98.99	891	9	0	1	891	1	891	0	1596
gene-VC395_0695	gene-VC_0678	98.78	246	3	0	1	246	82	327	6.33e-124	438
gene-VC395_0696	gene-VC_0679	100	261	0	0	1	261	1	261	3.07e-137	483
gene-VC395_0697	gene-VC_0680	98.289	1578	27	0	1	1578	1	1578	0	2765
gene-VC395_0698	gene-VC_0681	99.381	969	6	0	1	969	1	969	0	1757
gene-VC395_0699	gene-VC_0682	99.053	2850	27	0	1	2850	1	2850	0	5114
gene-VC395_0700	gene-VC_0683	97.481	516	13	0	1	516	1	516	0	881
gene-VC395_0701	gene-VC_0684	99.08	435	4	0	1	435	1	435	0	782
gene-VC395_0702	gene-VC_0685	98.339	963	16	0	1	963	1	963	0	1690
gene-VC395_0703	gene-VC_0686	97.917	96	2	0	1	96	1	96	1.13e-42	167
gene-VC395_0704	gene-VC_0687	99.057	1485	14	0	1	1485	1	1485	0	2665
gene-VC395_0705	gene-VC_0688	98.246	342	6	0	1	342	1	342	3.91e-172	599
gene-VC395_0706	gene-VC_0689	98.609	1797	25	0	1	1797	4	1800	0	3181
gene-VC395_0707	gene-VC_0690	99.026	924	9	0	1	924	1	924	0	1657
gene-VC395_0708	gene-VC_0691	98.293	1113	19	0	1	1113	1	1113	0	1951
gene-VC395_0709	gene-VC_0692	97.18	993	28	0	1	993	1	993	0	1679
gene-VC395_0710	gene-VC_0693	98.739	714	9	0	1	714	1	714	0	1269
gene-VC395_0711	gene-VC_0694	97.853	1677	36	0	1	1677	1	1677	0	2898
gene-VC395_0712	gene-VC_0695	99.534	1074	5	0	1	1074	1	1074	0	1956
gene-VC395_0713	gene-VC_0696	98.138	1128	21	0	1	1128	1	1128	0	1967
gene-VC395_0714	gene-VC_0697	98.368	429	7	0	1	429	4	432	0	754
gene-VC395_0715	gene-VC_0698	98.561	1668	24	0	1	1668	1	1668	0	2948
gene-VC395_0716	gene-VC_0699	100	96	0	0	1	96	1	96	5.22e-46	178
gene-VC395_0717	gene-VC_0700	99.692	1947	6	0	1	1947	1	1947	0	3563
gene-VC395_0718	gene-VC_0701	98.88	357	4	0	1	357	1	357	0	638
gene-VC395_0719	gene-VC_0702	99.275	552	4	0	1	552	1	552	0	998
gene-VC395_0720	gene-VC_0703	99.158	2376	20	0	1	2376	1	2376	0	4277
gene-VC395_0721	gene-VC_0704	99.074	1080	10	0	1	1080	1	1080	0	1940
gene-VC395_0722	gene-VC_0705	99.15	1176	10	0	1	1176	1	1176	0	2117
gene-VC395_0723	gene-VC_0706	98.777	327	4	0	1	327	1	327	3.76e-167	582
gene-VC395_0724	gene-VC_0707	97.321	112	2	1	1	111	1	112	2.85e-49	189
gene-VC395_0725	gene-VC_0708	99.081	762	7	0	1	762	1	762	0	1369
gene-VC395_0726	gene-VC_0709	99.179	975	8	0	1	975	1	975	0	1757
gene-VC395_0727	gene-VC_0710	97.925	723	15	0	1	723	1	723	0	1253
gene-VC395_0728	gene-VC_0711	97.786	2574	57	0	1	2574	1	2574	0	4438
gene-VC395_0729	gene-VC_2753	93.548	93	4	2	2	93	50	141	8.52e-34	137
gene-VC395_0731	gene-VC_0714	100	324	0	0	1	324	1	324	3.69e-172	599
gene-VC395_0732	gene-VC_0715	100	723	0	0	1	723	1	723	0	1336
gene-VC395_0733	gene-VC_0716	100	255	0	0	1	255	1	255	6.49e-134	472
gene-VC395_0734	gene-VC_0717	100	1401	0	0	1	1401	1	1401	0	2588
gene-VC395_0735	gene-VC_0718	99.891	915	1	0	1	915	1	915	0	1685
gene-VC395_0736	gene-VC_0719	100	690	0	0	1	690	1	690	0	1275
gene-VC395_0737	gene-VC_0720	99.462	1302	7	0	1	1302	1	1302	0	2366
gene-VC395_0738	gene-VC_0721	99.182	978	8	0	1	978	1	978	0	1762
gene-VC395_0739	gene-VC_0722	99.173	1572	13	0	1	1572	1	1572	0	2832
gene-VC395_0740	gene-VC_0723	99.668	2106	7	0	1	2106	1	2106	0	3851
gene-VC395_0741	gene-VC_0724	98.588	2196	31	0	1	2196	1	2196	0	3884
gene-VC395_0742	gene-VC_0725	97.269	1648	43	2	1	1647	1	1647	0	2793
gene-VC395_0743	gene-VC_0726	97.08	822	24	0	1	822	1	822	0	1386
gene-VC395_0744	gene-VC_0727	98.875	711	8	0	1	711	1	711	0	1269
gene-VC395_0745	gene-VC_0728	98.97	777	8	0	1	777	1	777	0	1391
gene-VC395_0746	gene-VC_0729	100	102	0	0	1	102	1	102	2.6e-49	189
gene-VC395_0747	gene-VC_0730	100	765	0	0	1	765	1	765	0	1413
gene-VC395_0748	gene-VC_0731	100	624	0	0	1	624	1	624	0	1153
gene-VC395_0749	gene-VC_0732	99.117	906	8	0	1	906	1	906	0	1629
gene-VC395_0750	gene-VC_0733	98.333	120	2	0	1	120	1	120	6.68e-56	211
gene-VC395_0751	gene-VC_0734	98.504	1671	25	0	1	1671	1	1671	0	2948
gene-VC395_0752	gene-VC_0735	100	102	0	0	1	102	1	102	2.6e-49	189
gene-VC395_0753	gene-VC_0736	98.478	1314	20	0	1	1314	1	1314	0	2316
gene-VC395_0754	gene-VC_0737	99.216	510	4	0	1	510	1	510	0	920
gene-VC395_0755	gene-VC_0738	99.048	105	1	0	1	105	1	105	2.69e-49	189
gene-VC395_0756	gene-VC_0739	99.15	1059	9	0	1	1059	1	1059	0	1906
gene-VC395_0757	gene-VC_0740	99.621	264	1	0	1	264	1	264	3.11e-137	483
gene-VC395_0758	gene-VC_0741	98.772	1140	14	0	1	1140	1	1140	0	2028
gene-VC395_0759	gene-VC_0742	99.7	333	1	0	1	333	1	333	1.76e-175	610
gene-VC395_0760	gene-VC_0743	99.299	1854	13	0	1	1854	1	1854	0	3352
gene-VC395_0761	gene-VC_0744	99.051	948	9	0	1	948	1	948	0	1701
gene-VC395_0762	gene-VC_0745	99.654	867	3	0	1	867	1	867	0	1585
gene-VC395_0763	gene-VC_0746	100	735	0	0	1	735	1	735	0	1358
gene-VC395_0764	gene-VC_0747	99.824	567	1	0	1	567	1	567	0	1042
gene-VC395_0765	gene-VC_0748	100	1215	0	0	1	1215	1	1215	0	2244
gene-VC395_0766	gene-VC_0749	100	384	0	0	1	384	1	384	0	710
gene-VC395_0767	gene-VC_0750	100	324	0	0	1	324	1	324	3.69e-172	599
gene-VC395_0768	gene-VC_0751	100	516	0	0	1	516	1	516	0	953
gene-VC395_0769	gene-VC_0752	99.676	1851	6	0	1	1851	1	1851	0	3386
gene-VC395_0770	gene-VC_0753	99.286	420	3	0	1	420	1	420	0	760
gene-VC395_0771	gene-VC_0754	99.487	195	1	0	1	195	1	195	5.1e-99	355
gene-VC395_0772	gene-VC_0755	98.876	1335	15	0	1	1335	1	1335	0	2383
gene-VC395_0773	gene-VC_0756	99.534	429	2	0	1	429	1	429	0	782
gene-VC395_0774	gene-VC_0757	99.822	1122	2	0	1	1122	1	1122	0	2061
gene-VC395_0775	gene-VC_0758	99.915	1182	1	0	1	1182	1	1182	0	2178
gene-VC395_0776	gene-VC_0759	100	1131	0	0	1	1131	1	1131	0	2089
gene-VC395_0777	gene-VC_0760	100	1269	0	0	1	1269	1	1269	0	2344
gene-VC395_0778	gene-VC_0761	100	615	0	0	1	615	1	615	0	1136
gene-VC395_0779	gene-VC_0762	100	1161	0	0	1	1161	1	1161	0	2145
gene-VC395_0780	gene-VC_0763	100	1485	0	0	1	1485	1	1485	0	2743
gene-VC395_0781	gene-VC_0764	100	918	0	0	1	918	1	918	0	1696
gene-VC395_0782	gene-VC_0765	99.573	234	1	0	1	234	1	234	1.3e-120	427
gene-VC395_0783	gene-VC_0766	99.925	1341	1	0	1	1341	1	1341	0	2471
gene-VC395_0784	gene-VC_0767	100	1470	0	0	1	1470	1	1470	0	2715
gene-VC395_0785	gene-VC_0768	100	1554	0	0	1	1554	1	1554	0	2870
gene-VC395_0786	gene-VC_0769	99.942	1725	1	0	1	1725	1	1725	0	3181
gene-VC395_0787	gene-VC_0770	100	594	0	0	1	594	1	594	0	1098
gene-VC395_0788	gene-VC_0771	99.66	882	3	0	1	882	1	882	0	1613
gene-VC395_0789	gene-VC_0772	99.939	1632	1	0	1	1632	1	1632	0	3009
gene-VC395_0790	gene-VC_0773	100	1188	0	0	1	1188	1	1188	0	2194
gene-VC395_0791	gene-VC_0774	100	789	0	0	1	789	1	789	0	1458
gene-VC395_0792	gene-VC_0775	100	1317	0	0	1	1317	1	1317	0	2433
gene-VC395_0793	gene-VC_0776	100	978	0	0	1	978	1	978	0	1807
gene-VC395_0794	gene-VC_0777	100	1053	0	0	1	1053	1	1053	0	1945
gene-VC395_0795	gene-VC_0778	100	1077	0	0	1	1077	1	1077	0	1989
gene-VC395_0796	gene-VC_0779	99.881	840	1	0	1	840	1	840	0	1546
gene-VC395_0797	gene-VC_0780	100	786	0	0	1	786	1	786	0	1452
gene-VC395_0798	gene-VC_0781	100	927	0	0	1	927	1	927	0	1712
gene-VC395_0799	gene-VC_0782	100	111	0	0	1	111	1	111	2.83e-54	206
gene-VC395_0800	gene-VC_0783	100	1983	0	0	1	1983	1	1983	0	3663
gene-VC395_0801	gene-VC_0784	100	1551	0	0	1	1551	1	1551	0	2865
gene-VC395_0802	gene-VC_0785	100	99	0	0	1	99	1	99	1.17e-47	183
gene-VC395_0803	gene-VC_0786	99.921	1266	1	0	1	1266	1	1266	0	2333
gene-VC395_0804	gene-VC_0787	100	933	0	0	1	933	1	933	0	1724
gene-VC395_0805	gene-VC_0788	98.485	330	5	0	1	330	1	330	3.79e-167	582
gene-VC395_0806	gene-VC_0789	100	273	0	0	1	273	1	273	6.89e-144	505
gene-VC395_0807	gene-VC_0790	97.835	693	6	1	1	693	1	684	0	1188
gene-VC395_0808	gene-VC_0791	98.469	1698	26	0	1	1698	1	1698	0	2992
gene-VC395_0809	gene-VC_0792	91.551	1302	110	0	1	1302	1	1302	0	1796
gene-VC395_0811	gene-VC_0794	100	420	0	0	1	420	1	420	0	776
gene-VC395_0812	gene-VC_0795	97.847	1347	29	0	1	1347	1	1347	0	2327
gene-VC395_0813	gene-VC_0796	98.599	1071	15	0	1	1071	1	1071	0	1895
gene-VC395_0814	gene-VC_0797	98.316	297	5	0	1	297	1	297	7.49e-149	521
gene-VC395_0815	gene-VC_0798	97.755	891	20	0	1	891	1	891	0	1537
gene-VC395_0816	gene-VC_0799	97.819	1605	35	0	1	1605	1	1605	0	2771
gene-VC395_0817	gene-VC_0800	99.814	537	1	0	1	537	1	537	0	987
gene-VC395_0818	gene-VC_0801	100	942	0	0	1	942	1	942	0	1740
gene-VC395_0819	gene-VC_0802	100	399	0	0	1	399	1	399	0	737
gene-VC395_0820	gene-VC_0803	100	774	0	0	1	774	1	774	0	1430
gene-VC395_0821	gene-VC_0804	100	324	0	0	1	324	1	324	3.69e-172	599
gene-VC395_0822	gene-VC_0805	100	96	0	0	1	96	1	96	5.22e-46	178
gene-VC395_0823	gene-VC_0806	100	1617	0	0	1	1617	1	1617	0	2987
gene-VC395_0824	gene-VC_0807	100	684	0	0	1	684	1	684	0	1264
gene-VC395_0825	gene-VC_0808	100	153	0	0	1	153	1	153	1.86e-77	283
gene-VC395_0826	gene-VC_0809	100	1770	0	0	1	1770	1	1770	0	3269
gene-VC395_0827	gene-VC_0810	100	516	0	0	1	516	1	516	0	953
gene-VC395_0828	gene-VC_0811	100	705	0	0	1	705	1	705	0	1303
gene-VC395_0829	gene-VC_0812	99.966	2940	1	0	1	2940	1	2940	0	5424
gene-VC395_0830	gene-VC_0813	100	579	0	0	1	579	1	579	0	1070
gene-VC395_0831	gene-VC_0814	100	480	0	0	1	480	1	480	0	887
gene-VC395_0832	gene-VC_0815	100	1371	0	0	1	1371	1	1371	0	2532
gene-VC395_0833	gene-VC_0816	100	183	0	0	1	183	1	183	4.79e-94	339
gene-VC395_0834	gene-VC_0817	100	984	0	0	1	984	1	984	0	1818
gene-VC395_0836	gene-VC_0819	100	1626	0	0	1	1626	1	1626	0	3003
gene-VC395_0837	gene-VC_0820/tagA	99.836	3042	5	0	1	3042	1	3042	0	5590
gene-VC395_0839	gene-VC_0823	97.657	939	22	0	1	939	1	939	0	1613
gene-VC395_0840	gene-VC_0824/tpx	98.788	495	6	0	1	495	1	495	0	881
gene-VC395_0841	gene-VC_0825/tcpI	99.624	1863	7	0	1	1863	1	1863	0	3402
gene-VC395_0842	gene-VC_0826/tcpP	98.498	666	10	0	1	666	1	666	0	1175
gene-VC395_0843	gene-VC_0827/tcpH	97.324	411	11	0	1	411	1	411	0	699
gene-VC395_0844	gene-VC_0828/tcpA	77.859	682	137	10	1	675	1	675	4e-115	411
gene-VC395_0845	gene-VC_0829/tcpB	98.531	1293	19	0	1	1293	1	1293	0	2283
gene-VC395_0846	gene-VC_0830/tcpQ	98.013	453	9	0	1	453	1	453	0	787
gene-VC395_0847	gene-VC_0831/tcpC	97.823	1470	32	0	1	1470	1	1470	0	2538
gene-VC395_0848	gene-VC_0832/tcpR	100	456	0	0	1	456	1	456	0	843
gene-VC395_0849	gene-VC_0833/tcpD	100	837	0	0	1	837	1	837	0	1546
gene-VC395_0850	gene-VC_0834/tcpS	99.782	459	1	0	1	459	1	459	0	843
gene-VC395_0851	gene-VC_0835/tcpT	99.934	1512	1	0	1	1512	1	1512	0	2787
gene-VC395_0852	gene-VC_0836/tcpE	100	1023	0	0	1	1023	1	1023	0	1890
gene-VC395_0853	gene-VC_0837/tcpF	99.705	1017	3	0	1	1017	1	1017	0	1862
gene-VC395_0854	gene-VC_0838/toxT	100	831	0	0	1	831	1	831	0	1535
gene-VC395_0855	gene-VC_0839/tcpJ	99.738	762	2	0	1	762	1	762	0	1397
gene-VC395_0856	gene-VC_0840/acfB	99.894	1881	2	0	1	1881	1	1881	0	3463
gene-VC395_0857	gene-VC_0841/acfC	100	771	0	0	1	771	1	771	0	1424
gene-VC395_0858	gene-VC_0842	100	474	0	0	1	474	1	474	0	876
gene-VC395_0859	gene-VC_0843/tagE	100	909	0	0	1	909	1	909	0	1679
gene-VC395_0860	gene-VC_0844/acfA	100	648	0	0	1	648	1	648	0	1197
gene-VC395_0861	gene-VC_0845	100	4140	0	0	1	4140	424	4563	0	7646
gene-VC395_0863	gene-VC_0847	100	1269	0	0	1	1269	1	1269	0	2344
gene-VC395_0864	gene-VC_0848	100	486	0	0	1	486	1	486	0	898
gene-VC395_0865	gene-VC_0849	100	441	0	0	1	441	1	441	0	815
gene-VC395_0866	gene-VC_0850	100	312	0	0	1	312	1	312	1.66e-165	577
gene-VC395_0867	gene-VC_0851	100	411	0	0	1	411	1	411	0	760
gene-VC395_0868	gene-VC_0852	100	1665	0	0	1	1665	1	1665	0	3075
gene-VC395_0869	gene-VC_0853	100	885	0	0	1	885	1	885	0	1635
gene-VC395_0870	gene-VC_0854	100	603	0	0	1	603	1	603	0	1114
gene-VC395_0871	gene-VC_0855	99.948	1908	1	0	1	1908	1	1908	0	3518
gene-VC395_0872	gene-VC_0856	100	1146	0	0	1	1146	1	1146	0	2117
gene-VC395_0873	gene-VC_0857	100	444	0	0	1	444	1	444	0	821
gene-VC395_0874	gene-VC_0858	100	555	0	0	1	555	1	555	0	1026
gene-VC395_0875	gene-VC_0859	99.834	603	1	0	1	603	1	603	0	1109
gene-VC395_0876	gene-VC_0860	99.919	1242	1	0	1	1242	1	1242	0	2289
gene-VC395_0877	gene-VC_0861	99.736	379	0	1	1	378	1	379	0	693
gene-VC395_0878	gene-VC_0862	100	369	0	0	1	369	1	369	0	682
gene-VC395_0879	gene-VC_0863	99.936	1560	1	0	1	1560	1	1560	0	2876
gene-VC395_0880	gene-VC_0864	100	582	0	0	1	582	1	582	0	1075
gene-VC395_0881	gene-VC_0865	100	132	0	0	1	132	1	132	7.38e-66	244
gene-VC395_0882	gene-VC_0866	100	1593	0	0	1	1593	1	1593	0	2942
gene-VC395_0883	gene-VC_0867	100	123	0	0	1	123	1	123	6.83e-61	228
gene-VC395_0884	gene-VC_0868	100	213	0	0	1	213	1	213	1.19e-110	394
gene-VC395_0885	gene-VC_0869	99.949	3894	2	0	1	3894	1	3894	0	7180
gene-VC395_0886	gene-VC_0870	100	438	0	0	1	438	1	438	0	809
gene-VC395_0887	gene-VC_0871	100	192	0	0	1	192	1	192	5.02e-99	355
gene-VC395_0888	gene-VC_0872	100	204	0	0	1	204	1	204	1.15e-105	377
gene-VC395_0889	gene-VC_0873	100	645	0	0	1	645	1	645	0	1192
gene-VC395_0890	gene-VC_0874	100	192	0	0	1	192	1	192	5.02e-99	355
gene-VC395_0891	gene-VC_0875	100	1716	0	0	1	1716	1	1716	0	3169
gene-VC395_0892	gene-VC_0876	100	696	0	0	1	696	1	696	0	1286
gene-VC395_0893	gene-VC_0877	100	99	0	0	1	99	1	99	1.17e-47	183
gene-VC395_0894	gene-VC_0878	99.612	258	1	0	1	258	1	258	6.57e-134	472
gene-VC395_0895	gene-VC_0879	100	126	0	0	1	126	1	126	1.51e-62	233
gene-VC395_0896	gene-VC_0880	100	1605	0	0	1	1605	1	1605	0	2964
gene-VC395_0897	gene-VC_0881	100	450	0	0	1	450	1	450	0	832
gene-VC395_0898	gene-VC_0882	100	300	0	0	1	300	1	300	7.46e-159	555
gene-VC395_0899	gene-VC_0883	100	114	0	0	1	114	1	114	6.28e-56	211
gene-VC395_0900	gene-VC_0884	99.84	624	1	0	1	624	1	624	0	1147
gene-VC395_0901	gene-VC_0885	100	303	0	0	1	303	1	303	1.62e-160	560
gene-VC395_0902	gene-VC_0886	100	1038	0	0	1	1038	1	1038	0	1917
gene-VC395_0903	gene-VC_0887	100	312	0	0	1	312	1	312	1.66e-165	577
gene-VC395_0904	gene-VC_0888	100	735	0	0	1	735	1	735	0	1358
gene-VC395_0905	gene-VC_0889	100	1881	0	0	1	1881	1	1881	0	3474
gene-VC395_0906	gene-VC_0890	99.887	885	1	0	1	885	1	885	0	1629
gene-VC395_0907	gene-VC_0891	100	243	0	0	1	243	1	243	2.88e-127	449
gene-VC395_0908	gene-VC_0892	99.608	765	3	0	1	765	1	765	0	1397
gene-VC395_0909	gene-VC_0893	98.955	957	10	0	1	957	1	957	0	1712
gene-VC395_0910	gene-VC_0894	99.354	1548	10	0	1	1548	1	1548	0	2804
gene-VC395_0912	gene-VC_0896	99.457	921	5	0	1	921	1	921	0	1674
gene-VC395_0913	gene-VC_0897	98.708	387	5	0	1	387	1	387	0	688
gene-VC395_0914	gene-VC_0898	98.474	852	13	0	1	852	1	852	0	1502
gene-VC395_0915	gene-VC_0899	98.981	1374	14	0	1	1374	1	1374	0	2460
gene-VC395_0916	gene-VC_0900	99.619	1575	6	0	1	1575	1	1575	0	2876
gene-VC395_0917	gene-VC_0901	99.425	2262	13	0	1	2262	1	2262	0	4106
gene-VC395_0918	gene-VC_0902	97.917	864	18	0	1	864	1	864	0	1496
gene-VC395_0919	gene-VC_0903	99.33	597	4	0	1	597	1	597	0	1081
gene-VC395_0920	gene-VC_0904	96.782	777	25	0	1	777	1	777	0	1297
gene-VC395_0921	gene-VC_0905	97.826	828	18	0	1	828	1	828	0	1430
gene-VC395_0922	gene-VC_0906	98.968	678	7	0	1	678	1	678	0	1214
gene-VC395_0923	gene-VC_0907	98.164	1035	19	0	1	1035	1	1035	0	1807
gene-VC395_0924	gene-VC_0908	100	561	0	0	1	561	1	561	0	1037
gene-VC395_0925	gene-VC_0909	100	951	0	0	1	951	1	951	0	1757
gene-VC395_0926	gene-VC_0910	99.93	1437	1	0	1	1437	1	1437	0	2649
gene-VC395_0927	gene-VC_0911	100	1689	0	0	1	1689	1	1689	0	3120
gene-VC395_0928	gene-VC_0912	100	96	0	0	1	96	1	96	5.22e-46	178
gene-VC395_0929	gene-VC_0913	100	1059	0	0	1	1059	1	1059	0	1956
gene-VC395_0930	gene-VC_0914	99.968	3111	1	0	1	3111	1	3111	0	5740
gene-VC395_0931	gene-VC_0915	100	111	0	0	1	111	1	111	2.83e-54	206
gene-VC395_0932	gene-VC_0916	100	501	0	0	1	501	1	501	0	926
gene-VC395_0933	gene-VC_0917	100	1119	0	0	1	1119	1	1119	0	2067
gene-VC395_0934	gene-VC_0918	100	1242	0	0	1	1242	1	1242	0	2294
gene-VC395_0935	gene-VC_0919	100	555	0	0	1	555	1	555	0	1026
gene-VC395_0936	gene-VC_0920	99.913	1149	1	0	1	1149	1	1149	0	2117
gene-VC395_0938	gene-VC_0922	100	1221	0	0	1	1221	1	1221	0	2255
gene-VC395_0939	gene-VC_0923	100	432	0	0	1	432	1	432	0	798
gene-VC395_0940	gene-VC_0924	100	1341	0	0	1	1341	1	1341	0	2477
gene-VC395_0941	gene-VC_0925	100	1098	0	0	1	1098	1	1098	0	2028
gene-VC395_0942	gene-VC_0926	100	1173	0	0	1	1173	1	1173	0	2167
gene-VC395_0943	gene-VC_0927	99.867	753	1	0	1	753	1	753	0	1386
gene-VC395_0944	gene-VC_0928	100	816	0	0	1	816	1	816	0	1507
gene-VC395_0945	gene-VC_0929	100	1227	0	0	1	1227	1	1227	0	2266
gene-VC395_0946	gene-VC_0930	99.93	2874	2	0	1	2874	1	2874	0	5297
gene-VC395_0947	gene-VC_0931	100	1317	0	0	1	1317	1	1317	0	2433
gene-VC395_0948	gene-VC_0933	99.754	406	0	1	1	406	1	405	0	743
gene-VC395_0949	gene-VC_0934	100	1398	0	0	1	1398	1	1398	0	2582
gene-VC395_0950	gene-VC_0935	100	1197	0	0	1	1197	1	1197	0	2211
gene-VC395_0951	gene-VC_0936	100	528	0	0	1	528	1	528	0	976
gene-VC395_0952	gene-VC_0937	99.955	2214	1	0	1	2214	1	2214	0	4084
gene-VC395_0953	gene-VC_0938	100	699	0	0	1	699	1	699	0	1291
gene-VC395_0954	gene-VC_0939	98.942	378	4	0	1	378	58	435	0	676
gene-VC395_0955	gene-VC_0940	98.492	597	9	0	1	597	1	597	0	1053
gene-VC395_0956	gene-VC_0941	99.312	1308	9	0	1	1308	1	1308	0	2366
gene-VC395_0957	gene-VC_0942	99.718	354	1	0	1	354	1	354	0	649
gene-VC395_0958	gene-VC_0943	98.344	966	16	0	1	966	1	966	0	1696
gene-VC395_0959	gene-VC_0944	99.545	660	3	0	1	660	1	660	0	1203
gene-VC395_0960	gene-VC_0945	98.925	279	3	0	1	279	1	279	3.28e-142	499
gene-VC395_0961	gene-VC_0946	98.81	168	2	0	1	168	1	168	2.05e-82	300
gene-VC395_0962	gene-VC_0947	99.32	1176	8	0	1	1176	1	1176	0	2130
gene-VC395_0963	gene-VC_0948	99.495	792	4	0	1	792	1	792	0	1441
gene-VC395_0964	gene-VC_0949	99.109	1122	10	0	1	1122	1	1122	0	2017
gene-VC395_0965	gene-VC_0950	98.644	1917	26	0	1	1917	1	1917	0	3397
gene-VC395_0966	gene-VC_0951	99.788	471	1	0	1	471	1	471	0	865
gene-VC395_0967	gene-VC_0952	99.371	318	2	0	1	318	1	318	1.7e-165	577
gene-VC395_0968	gene-VC_0953	99.417	1029	6	0	1	1029	1	1029	0	1868
gene-VC395_0969	gene-VC_0954	98.754	642	8	0	1	642	1	642	0	1142
gene-VC395_0970	gene-VC_0955	97.143	105	3	0	1	105	1	105	5.83e-46	178
gene-VC395_0971	gene-VC_0956	98.808	2685	32	0	1	2685	1	2685	0	4782
gene-VC395_0972	gene-VC_0957	97.877	471	10	0	1	471	1	471	0	815
gene-VC395_0973	gene-VC_0958	97.167	1518	43	0	1	1518	1	1518	0	2566
gene-VC395_0974	gene-VC_0959	99.315	876	6	0	1	876	1	876	0	1585
gene-VC395_0975	gene-VC_0960	98.495	465	7	0	1	465	1	465	0	821
gene-VC395_0976	gene-VC_0961	99.275	1104	8	0	1	1104	1	1104	0	1995
gene-VC395_0977	gene-VC_0962	98.246	1425	25	0	1	1425	1	1425	0	2494
gene-VC395_0978	gene-VC_0963	96.88	1186	36	1	1	1185	1	1186	0	1984
gene-VC395_0979	gene-VC_0964	99.804	510	1	0	1	510	1	510	0	937
gene-VC395_0980	gene-VC_0965	98.897	1722	19	0	1	1722	1	1722	0	3075
gene-VC395_0981	gene-VC_0966	99.612	258	1	0	1	258	1	258	6.57e-134	472
gene-VC395_0982	gene-VC_0967	99.524	210	1	0	1	210	1	210	2.54e-107	383
gene-VC395_0983	gene-VC_0968	98.968	969	10	0	1	969	1	969	0	1735
gene-VC395_0984	gene-VC_0969	98.938	753	8	0	1	753	1	753	0	1347
gene-VC395_0985	gene-VC_0970	99.429	875	5	0	1	875	1	875	0	1589
gene-VC395_0986	gene-VC_0971	98.408	2010	32	0	1	2010	1	2010	0	3535
gene-VC395_0987	gene-VC_0972	99.905	1050	1	0	1	1050	1	1050	0	1934
gene-VC395_0988	gene-VC_0973	100	816	0	0	1	816	1	816	0	1507
gene-VC395_0989	gene-VC_0974	100	420	0	0	1	420	1	420	0	776
gene-VC395_0990	gene-VC_0975	100	570	0	0	1	570	1	570	0	1053
gene-VC395_0991	gene-VC_0976	100	921	0	0	1	921	1	921	0	1701
gene-VC395_0992	gene-VC_0977	100	921	0	0	1	921	1	921	0	1701
gene-VC395_0993	gene-VC_0978	100	117	0	0	1	117	1	117	1.39e-57	217
gene-VC395_0994	gene-VC_0979	100	828	0	0	1	828	1	828	0	1530
gene-VC395_0996	gene-VC_0981	100	570	0	0	1	570	1	570	0	1053
gene-VC395_0997	gene-VC_0982	100	294	0	0	1	294	1	294	1.58e-155	544
gene-VC395_0998	gene-VC_0983	100	522	0	0	1	522	1	522	0	965
gene-VC395_0999	gene-VC_0984	98.418	885	14	0	1	885	1	885	0	1557
gene-VC395_1000	gene-VC_0985	100	1908	0	0	1	1908	1	1908	0	3524
gene-VC395_1001	gene-VC_0986	100	645	0	0	1	645	1	645	0	1192
gene-VC395_1002	gene-VC_0987	99.487	975	5	0	1	975	1	975	0	1773
gene-VC395_1003	gene-VC_0988	98.835	1545	18	0	1	1545	1	1545	0	2754
gene-VC395_1004	gene-VC_0989	98	150	3	0	1	150	1	150	8.5e-71	261
gene-VC395_1005	gene-VC_0990	99.398	498	3	0	1	498	1	498	0	904
gene-VC395_1006	gene-VC_0991	98.979	1665	17	0	1	1665	1	1665	0	2981
gene-VC395_1007	gene-VC_0992	100	1587	0	0	1	1587	1	1587	0	2931
gene-VC395_1008	gene-VC_0993	100	1215	0	0	1	1215	1	1215	0	2244
gene-VC395_1009	gene-VC_0994	100	1137	0	0	1	1137	1	1137	0	2100
gene-VC395_1010	gene-VC_0995	99.936	1572	1	0	1	1572	1	1572	0	2898
gene-VC395_1011	gene-VC_0996	100	102	0	0	1	102	1	102	2.6e-49	189
gene-VC395_1012	gene-VC_0997	99.94	1671	1	0	1	1671	1	1671	0	3081
gene-VC395_1013	gene-VC_0998	99.979	4866	1	0	1	4866	1	4866	0	8981
gene-VC395_1014	gene-VC_0999	100	795	0	0	1	795	1	795	0	1469
gene-VC395_1015	gene-VC_1000	98.921	927	10	0	1	927	1	927	0	1657
gene-VC395_1016	gene-VC_1001	99.131	1266	11	0	1	1266	1	1266	0	2278
gene-VC395_1017	gene-VC_1002	98.827	597	7	0	1	597	1	597	0	1064
gene-VC395_1018	gene-VC_1003	100	492	0	0	1	492	1	492	0	909
gene-VC395_1019	gene-VC_1004	99.076	1515	14	0	1	1515	1	1515	0	2721
gene-VC395_1020	gene-VC_1005	98.567	1326	19	0	1	1326	1	1326	0	2344
gene-VC395_1021	gene-VC_1006	99.317	732	5	0	1	732	1	732	0	1325
gene-VC395_1022	gene-VC_1007	95.139	144	7	0	1	144	1	144	8.22e-61	228
gene-VC395_1023	gene-VC_1008	98.192	885	16	0	1	885	1	885	0	1546
gene-VC395_1024	gene-VC_1009	98.186	441	8	0	1	441	1	441	0	771
gene-VC395_1025	gene-VC_1010	99.64	555	2	0	1	555	1	555	0	1014
gene-VC395_1026	gene-VC_1011	98.131	642	12	0	1	642	1	642	0	1120
gene-VC395_1027	gene-VC_1012	98.846	693	8	0	1	693	1	693	0	1236
gene-VC395_1028	gene-VC_1013	99.048	630	6	0	1	630	1	630	0	1131
gene-VC395_1029	gene-VC_1014	98.854	1047	12	0	1	1047	1	1047	0	1868
gene-VC395_1030	gene-VC_1015	98.795	2406	26	2	1	2403	1	2406	0	4279
gene-VC395_1031	gene-VC_1016	100	588	0	0	1	588	1	588	0	1086
gene-VC395_1032	gene-VC_1017	100	642	0	0	1	642	1	642	0	1186
gene-VC395_1033	gene-VC_1020	100	63	0	0	1969	2031	201	139	3e-26	117
gene-VC395_1034	gene-VC_1020	100	201	0	0	1	201	1	201	5.24e-104	372
gene-VC395_1035	gene-VC_1021	99.927	1368	1	0	1	1368	1	1368	0	2521
gene-VC395_1036	gene-VC_1022	100	342	0	0	1	342	1	342	0	632
gene-VC395_1037	gene-VC_1023	100	891	0	0	1	891	1	891	0	1646
gene-VC395_1038	gene-VC_1024	100	1005	0	0	1	1005	1	1005	0	1857
gene-VC395_1039	gene-VC_1025	100	513	0	0	1	513	1	513	0	948
gene-VC395_1040	gene-VC_1026	100	483	0	0	1	483	1	483	0	893
gene-VC395_1041	gene-VC_1027	100	246	0	0	1	246	1	246	6.28e-129	455
gene-VC395_1042	gene-VC_1028	99.779	453	1	0	1	453	1	453	0	832
gene-VC395_1043	gene-VC_1029	99.897	975	1	0	1	975	1	975	0	1796
gene-VC395_1044	gene-VC_1030	100	93	0	0	1	93	1	93	2.34e-44	172
gene-VC395_1045	gene-VC_1031	100	441	0	0	1	441	1	441	0	815
gene-VC395_1046	gene-VC_1032	100	198	0	0	1	198	1	198	2.4e-102	366
gene-VC395_1047	gene-VC_1033	100	2307	0	0	1	2307	1	2307	0	4261
gene-VC395_1048	gene-VC_1034	100	777	0	0	1	777	1	777	0	1435
gene-VC395_1049	gene-VC_1035	100	894	0	0	1	894	1	894	0	1652
gene-VC395_1050	gene-VC_1036	99.408	2196	13	0	1	2196	1	2196	0	3984
gene-VC395_1051	gene-VC_1037	97.911	1149	24	0	1	1149	1	1149	0	1989
gene-VC395_1052	gene-VC_1038	98.788	660	8	0	1	660	1	660	0	1175
gene-VC395_1053	gene-VC_1039	97.491	2112	53	0	1	2112	1	2112	0	3607
gene-VC395_1054	gene-VC_1040	99.34	606	4	0	1	606	1	606	0	1098
gene-VC395_1055	gene-VC_1041	98.504	468	7	0	1	468	1	468	0	826
gene-VC395_1056	gene-VC_1042	98.614	1299	18	0	1	1299	1	1299	0	2300
gene-VC395_1057	gene-VC_1043	99.611	1287	5	0	1	1287	1	1287	0	2350
gene-VC395_1058	gene-VC_1044	99.869	762	1	0	1	762	1	762	0	1402
gene-VC395_1059	gene-VC_1045	98.765	567	7	0	1	567	1	567	0	1009
gene-VC395_1060	gene-VC_1046	98.9	1455	16	0	1	1455	1	1455	0	2599
gene-VC395_1061	gene-VC_1047	99.264	2175	16	0	1	2175	1	2175	0	3928
gene-VC395_1062	gene-VC_1048	98.907	549	6	0	1	549	1	549	0	981
gene-VC395_1063	gene-VC_1049	98.778	900	11	0	1	900	1	900	0	1602
gene-VC395_1064	gene-VC_1050	99.819	1107	2	0	1	1107	1	1107	0	2034
gene-VC395_1065	gene-VC_1051	98.485	132	2	0	1	132	1	132	1.6e-62	233
gene-VC395_1066	gene-VC_1052	99.248	399	3	0	1	399	1	399	0	721
gene-VC395_1067	gene-VC_1053	99.267	546	4	0	1	546	1	546	0	987
gene-VC395_1068	gene-VC_1054	97.643	2079	49	0	1	2079	1	2079	0	3568
gene-VC395_1069	gene-VC_1055	99.174	363	3	0	1	363	1	363	0	654
gene-VC395_1070	gene-VC_1056	99.337	603	4	0	1	603	1	603	0	1092
gene-VC395_1071	gene-VC_1057	100	252	0	0	1	252	1	252	2.98e-132	466
gene-VC395_1072	gene-VC_1058	100	438	0	0	1	438	1	438	0	809
gene-VC395_1073	gene-VC_1059	100	744	0	0	1	744	1	744	0	1375
gene-VC395_1074	gene-VC_1060	100	1071	0	0	1	1071	1	1071	0	1978
gene-VC395_1075	gene-VC_1061	100	1068	0	0	1	1068	1	1068	0	1973
gene-VC395_1076	gene-VC_1062	100	537	0	0	1	537	1	537	0	992
gene-VC395_1077	gene-VC_1063	100	861	0	0	1	861	1	861	0	1591
gene-VC395_1078	gene-VC_1064	100	432	0	0	1	432	1	432	0	798
gene-VC395_1079	gene-VC_1065	99.34	303	2	0	1	303	1	303	3.51e-157	549
gene-VC395_1080	gene-VC_1066	100	744	0	0	1	744	1	744	0	1375
gene-VC395_1081	gene-VC_1067	99.952	2082	1	0	1	2082	1	2082	0	3840
gene-VC395_1083	gene-VC_1068	98.83	342	4	0	1	342	1	342	1.81e-175	610
gene-VC395_1084	gene-VC_1069	98.004	1002	20	0	1	1002	1	1002	0	1740
gene-VC395_1085	gene-VC_1070	98.996	498	5	0	1	498	1	498	0	893
gene-VC395_1086	gene-VC_1071	99.919	1236	1	0	1	1236	1	1236	0	2278
gene-VC395_1087	gene-VC_1072	100	144	0	0	1	144	1	144	1.74e-72	267
gene-VC395_1089	gene-VC_1074	100	831	0	0	1	831	1	831	0	1535
gene-VC395_1090	gene-VC_1075	100	543	0	0	1	543	1	543	0	1003
gene-VC395_1091	gene-VC_1076	99.873	789	0	1	1	789	1	788	0	1450
gene-VC395_1092	gene-VC_1077	100	489	0	0	1	489	1	489	0	904
gene-VC395_1093	gene-VC_1078	100	141	0	0	1	141	1	141	7.91e-71	261
gene-VC395_1094	gene-VC_1079	100	990	0	0	1	990	1	990	0	1829
gene-VC395_1095	gene-VC_1080	100	366	0	0	1	366	1	366	0	676
gene-VC395_1096	gene-VC_1081	100	1143	0	0	1	1143	1	1143	0	2111
gene-VC395_1097	gene-VC_1082	100	366	0	0	1	366	1	366	0	676
gene-VC395_1098	gene-VC_1083	100	585	0	0	1	585	1	585	0	1081
gene-VC395_1099	gene-VC_1084	100	1320	0	0	1	1320	1	1320	0	2438
gene-VC395_1100	gene-VC_1085	100	1305	0	0	1	1305	1	1305	0	2410
gene-VC395_1101	gene-VC_1086	99.938	1611	1	0	1	1611	1	1611	0	2970
gene-VC395_1102	gene-VC_1087	99.851	1344	2	0	1	1344	1	1344	0	2471
gene-VC395_1103	gene-VC_1088	99.937	1593	1	0	1	1593	1	1593	0	2937
gene-VC395_1104	gene-VC_1089	100	813	0	0	1	813	1	813	0	1502
gene-VC395_1105	gene-VC_1090	100	144	0	0	1	144	1	144	1.74e-72	267
gene-VC395_1106	gene-VC_1091	99.939	1632	1	0	1	1632	1	1632	0	3009
gene-VC395_1107	gene-VC_1092	100	921	0	0	1	921	1	921	0	1701
gene-VC395_1108	gene-VC_1093	99.889	903	1	0	1	903	1	903	0	1663
gene-VC395_1109	gene-VC_1094	99.795	975	2	0	1	975	1	975	0	1790
gene-VC395_1110	gene-VC_1095	100	1011	0	0	1	1011	1	1011	0	1868
gene-VC395_1111	gene-VC_1096	99.895	948	1	0	1	948	1	948	0	1746
gene-VC395_1112	gene-VC_1097	100	2145	0	0	1	2145	1	2145	0	3962
gene-VC395_1113	gene-VC_1098	100	1197	0	0	1	1197	1	1197	0	2211
gene-VC395_1114	gene-VC_1099	100	459	0	0	1	459	1	459	0	848
gene-VC395_1115	gene-VC_1100	100	411	0	0	1	411	1	411	0	760
gene-VC395_1116	gene-VC_1101	100	966	0	0	1	966	1	966	0	1784
gene-VC395_1117	gene-VC_1102	99.898	984	1	0	1	984	1	984	0	1812
gene-VC395_1118	gene-VC_1103	100	731	0	0	1	731	1	731	0	1351
gene-VC395_1119	gene-VC_1104	100	1470	0	0	1	1470	1	1470	0	2715
gene-VC395_1121	gene-VC_1106	95.556	630	28	0	1	630	1	630	0	1009
gene-VC395_1122	gene-VC_1107	98.827	597	7	0	1	597	1	597	0	1064
gene-VC395_1123	gene-VC_1108	98.222	1350	24	0	1	1350	1	1350	0	2361
gene-VC395_1124	gene-VC_1109	100	96	0	0	1	96	1	96	5.22e-46	178
gene-VC395_1125	gene-VC_1110	97.783	1308	29	0	1	1308	1	1308	0	2255
gene-VC395_1126	gene-VC_1111	98.135	1287	24	0	1	1287	1	1287	0	2244
gene-VC395_1127	gene-VC_1112	100	1053	0	0	1	1053	1	1053	0	1945
gene-VC395_1128	gene-VC_1113	99.913	1155	1	0	1	1155	1	1155	0	2128
gene-VC395_1129	gene-VC_1114	100	939	0	0	1	939	1	939	0	1735
gene-VC395_1130	gene-VC_1115	100	717	0	0	1	717	1	717	0	1325
gene-VC395_1131	gene-VC_1116	100	210	0	0	1	210	1	210	5.46e-109	388
gene-VC395_1132	gene-VC_1117	100	864	0	0	1	864	1	864	0	1596
gene-VC395_1133	gene-VC_1118	100	429	0	0	1	429	1	429	0	793
gene-VC395_1134	gene-VC_1119	100	726	0	0	1	726	1	726	0	1341
gene-VC395_1135	gene-VC_1120	100	1281	0	0	1	1281	1	1281	0	2366
gene-VC395_1136	gene-VC_1121	100	810	0	0	1	810	1	810	0	1496
gene-VC395_1137	gene-VC_1122	100	1299	0	0	1	1299	1	1299	0	2399
gene-VC395_1138	gene-VC_1123	100	540	0	0	1	540	1	540	0	998
gene-VC395_1139	gene-VC_1124	100	567	0	0	1	567	1	567	0	1048
gene-VC395_1140	gene-VC_1125	100	528	0	0	1	528	1	528	0	976
gene-VC395_1141	gene-VC_1126	100	1371	0	0	1	1371	1	1371	0	2532
gene-VC395_1142	gene-VC_1127	100	618	0	0	1	618	1	618	0	1142
gene-VC395_1143	gene-VC_1128	100	1119	0	0	1	1119	1	1119	0	2067
gene-VC395_1144	gene-VC_1129	99.923	1305	1	0	1	1305	1	1305	0	2405
gene-VC395_1197	gene-VC_1130	100	414	0	0	1	414	1	414	0	765
gene-VC395_1198	gene-VC_1131	100	1602	0	0	1	1602	1	1602	0	2959
gene-VC395_1199	gene-VC_1132	100	915	0	0	1	915	1	915	0	1690
gene-VC395_1200	gene-VC_1133	99.923	1296	1	0	1	1296	1	1296	0	2388
gene-VC395_1201	gene-VC_1134	99.904	1041	1	0	1	1041	1	1041	0	1917
gene-VC395_1202	gene-VC_1135	100	1074	0	0	1	1074	1	1074	0	1984
gene-VC395_1203	gene-VC_1136	100	612	0	0	1	612	1	612	0	1131
gene-VC395_1204	gene-VC_1137	100	738	0	0	1	738	1	738	0	1363
gene-VC395_1205	gene-VC_1138	100	774	0	0	1	774	1	774	0	1430
gene-VC395_1206	gene-VC_1139	100	633	0	0	1	633	1	633	0	1170
gene-VC395_1207	gene-VC_1140	100	873	0	0	1	873	1	873	0	1613
gene-VC395_1208	gene-VC_1141	100	2226	0	0	1	2226	1	2226	0	4111
gene-VC395_1209	gene-VC_1142	100	231	0	0	1	231	1	231	1.29e-120	427
gene-VC395_1210	gene-VC_1143	100	321	0	0	1	321	1	321	1.7e-170	593
gene-VC395_1211	gene-VC_1144	100	2271	0	0	1	2271	1	2271	0	4194
gene-VC395_1212	gene-VC_1145	100	1677	0	0	1	1677	1	1677	0	3097
gene-VC395_1213	gene-VC_1146	100	279	0	0	1	279	1	279	3.26e-147	516
gene-VC395_1214	gene-VC_1147	100	1269	0	0	1	1269	1	1269	0	2344
gene-VC395_1215	gene-VC_1148	100	855	0	0	1	855	1	855	0	1580
gene-VC395_1216	gene-VC_1149	100	1647	0	0	1	1647	1	1647	0	3042
gene-VC395_1217	gene-VC_1150	100	606	0	0	1	606	1	606	0	1120
gene-VC395_1218	gene-VC_1151	99.89	906	1	0	1	906	1	906	0	1668
gene-VC395_1219	gene-VC_1152	100	936	0	0	1	936	1	936	0	1729
gene-VC395_1220	gene-VC_1153	100	609	0	0	1	609	1	609	0	1125
gene-VC395_1221	gene-VC_1154	99.818	549	1	0	1	549	1	549	0	1009
gene-VC395_1222	gene-VC_1155	100	546	0	0	1	546	1	546	0	1009
gene-VC395_1223	gene-VC_1156	99.923	1297	0	1	660	1956	1	1296	0	2388
gene-VC395_1224	gene-VC_1158	100	1266	0	0	1	1266	1	1266	0	2338
gene-VC395_1225	gene-VC_1159	100	1140	0	0	1	1140	1	1140	0	2106
gene-VC395_1226	gene-VC_1160	100	990	0	0	1	990	1	990	0	1829
gene-VC395_1227	gene-VC_1161	100	1509	0	0	1	1509	1	1509	0	2787
gene-VC395_1228	gene-VC_1162	100	738	0	0	1	738	1	738	0	1363
gene-VC395_1229	gene-VC_1163	100	972	0	0	1	972	1	972	0	1796
gene-VC395_1230	gene-VC_1164	99.865	741	1	0	1	741	1	741	0	1363
gene-VC395_1231	gene-VC_1165	99.77	870	2	0	1	870	1	870	0	1596
gene-VC395_1232	gene-VC_1166	100	1776	0	0	1	1776	1	1776	0	3280
gene-VC395_1233	gene-VC_1167	100	579	0	0	1	579	1	579	0	1070
gene-VC395_1288	gene-VC_1169	100	807	0	0	1	807	1	807	0	1491
gene-VC395_1289	gene-VC_1170	100	1191	0	0	1	1191	1	1191	0	2200
gene-VC395_1290	gene-VC_1171	100	1410	0	0	1	1410	1	1410	0	2604
gene-VC395_1291	gene-VC_1172	100	1062	0	0	1	1062	1	1062	0	1962
gene-VC395_1292	gene-VC_1173	100	612	0	0	1	612	1	612	0	1131
gene-VC395_1293	gene-VC_1174	100	1572	0	0	1	1572	1	1572	0	2904
gene-VC395_1294	gene-VC_1175	100	93	0	0	1	93	1	93	2.34e-44	172
gene-VC395_1295	gene-VC_1176	100	138	0	0	1	138	1	138	3.59e-69	255
gene-VC395_1296	gene-VC_1177	99.885	873	1	0	1	873	1	873	0	1607
gene-VC395_1297	gene-VC_1178	99.839	621	1	0	1	621	1	621	0	1142
gene-VC395_1298	gene-VC_1179	99.896	966	1	0	1	966	1	966	0	1779
gene-VC395_1299	gene-VC_1180	98.2	1722	31	0	1	1722	1	1722	0	3009
gene-VC395_1300	gene-VC_1181	98.21	1788	32	0	1	1788	1	1788	0	3125
gene-VC395_1301	gene-VC_1182	98.537	957	14	0	1	957	1	957	0	1690
gene-VC395_1302	gene-VC_1183	99.242	660	5	0	1	660	1	660	0	1192
gene-VC395_1303	gene-VC_1184	98.321	1251	21	0	1	1251	1	1251	0	2194
gene-VC395_1304	gene-VC_1185	98.949	1332	14	0	1	1332	1	1332	0	2383
gene-VC395_1305	gene-VC_1186	99.477	765	4	0	1	765	1	765	0	1391
gene-VC395_1306	gene-VC_1187	100	369	0	0	1	369	1	369	0	682
gene-VC395_1307	gene-VC_1188	100	1767	0	0	1	1767	1	1767	0	3264
gene-VC395_1308	gene-VC_1189	100	423	0	0	1	423	1	423	0	782
gene-VC395_1309	gene-VC_1190	100	1218	0	0	1	1218	1	1218	0	2250
gene-VC395_1310	gene-VC_1191	100	399	0	0	1	399	1	399	0	737
gene-VC395_1311	gene-VC_1192	100	108	0	0	1	108	1	108	1.29e-52	200
gene-VC395_1312	gene-VC_1193	100	198	0	0	1	198	1	198	2.4e-102	366
gene-VC395_1313	gene-VC_1194	100	1053	0	0	1	1053	1	1053	0	1945
gene-VC395_1314	gene-VC_1195	100	672	0	0	1	672	1	672	0	1242
gene-VC395_1315	gene-VC_1196	100	690	0	0	1	690	1	690	0	1275
gene-VC395_1316	gene-VC_1197	100	696	0	0	1	696	1	696	0	1286
gene-VC395_1317	gene-VC_1198	99.967	3066	1	0	1	3066	1	3066	0	5657
gene-VC395_1318	gene-VC_1199	100	468	0	0	1	468	1	468	0	865
gene-VC395_1319	gene-VC_1200	100	1212	0	0	1	1212	1	1212	0	2239
gene-VC395_1320	gene-VC_1201	99.862	726	1	0	1	726	1	726	0	1336
gene-VC395_1321	gene-VC_1202	100	1536	0	0	1	1536	1	1536	0	2837
gene-VC395_1322	gene-VC_1203	100	1698	0	0	1	1698	1	1698	0	3136
gene-VC395_1323	gene-VC_1204	100	1011	0	0	1	1011	1	1011	0	1868
gene-VC395_1324	gene-VC_1205	100	1209	0	0	1	1209	1	1209	0	2233
gene-VC395_1325	gene-VC_1206	100	711	0	0	1	711	1	711	0	1314
gene-VC395_1326	gene-VC_1207	100	948	0	0	1	948	1	948	0	1751
gene-VC395_1327	gene-VC_1208	100	321	0	0	1	321	1	321	1.7e-170	593
gene-VC395_1328	gene-VC_1209	100	600	0	0	1	600	1	600	0	1109
gene-VC395_1329	gene-VC_1210	100	795	0	0	1	795	1	795	0	1469
gene-VC395_1330	gene-VC_1211	96.363	2117	73	4	1	2115	1	2115	0	3480
gene-VC395_1331	gene-VC_1212	95.893	2362	97	0	1	2362	1	2362	0	3825
gene-VC395_1332	gene-VC_1213	100	645	0	0	1	645	1	645	0	1192
gene-VC395_1333	gene-VC_1214	99.945	1833	1	0	1	1833	1	1833	0	3380
gene-VC395_1334	gene-VC_1215	100	558	0	0	1	558	1	558	0	1031
gene-VC395_1335	gene-VC_1216	100	1119	0	0	1	1119	1	1119	0	2067
gene-VC395_1336	gene-VC_1217	100	486	0	0	1	486	1	486	0	898
gene-VC395_1337	gene-VC_1218	100	117	0	0	1	117	1	117	1.39e-57	217
gene-VC395_1338	gene-VC_1219	100	984	0	0	1	984	1	984	0	1818
gene-VC395_1339	gene-VC_1220	99.707	2388	7	0	1	2388	1	2388	0	4372
gene-VC395_1340	gene-VC_1221	99.259	135	1	0	1	135	1	135	7.57e-66	244
gene-VC395_1341	gene-VC_1222	100	297	0	0	1	297	1	297	3.44e-157	549
gene-VC395_1342	gene-VC_1223	99.578	237	1	0	1	237	1	237	2.83e-122	433
gene-VC395_1343	gene-VC_1224	99.615	780	3	0	1	780	1	780	0	1424
gene-VC395_1344	gene-VC_1225	97.967	246	5	0	1	246	1	246	1.37e-120	427
gene-VC395_1345	gene-VC_1226	99.087	657	6	0	1	657	1	657	0	1181
gene-VC395_1346	gene-VC_1227	98.246	171	3	0	1	171	1	171	2.09e-82	300
gene-VC395_1347	gene-VC_1228	98.477	1182	18	0	1	1182	1	1182	0	2084
gene-VC395_1348	gene-VC_1229	98.288	876	15	0	1	876	1	876	0	1535
gene-VC395_1349	gene-VC_1230	98.333	120	2	0	1	120	1	120	6.68e-56	211
gene-VC395_1350	gene-VC_1231	98.086	888	17	0	1	888	1	888	0	1546
gene-VC395_1351	gene-VC_1232	98.815	675	8	0	1	675	1	675	0	1203
gene-VC395_1352	gene-VC_1233	99.487	390	2	0	1	390	1	390	0	710
gene-VC395_1353	gene-VC_1234	99.93	1425	1	0	1	1425	1	1425	0	2627
gene-VC395_1354	gene-VC_1235	100	1416	0	0	1	1416	1	1416	0	2615
gene-VC395_1355	gene-VC_1236	100	447	0	0	1	447	1	447	0	826
gene-VC395_1356	gene-VC_1237	100	1110	0	0	1	1110	1	1110	0	2050
gene-VC395_1357	gene-VC_1238	100	786	0	0	1	786	1	786	0	1452
gene-VC395_1358	gene-VC_1239	100	540	0	0	1	540	1	540	0	998
gene-VC395_1359	gene-VC_1240	99.834	603	1	0	1	603	1	603	0	1109
gene-VC395_1360	gene-VC_1241	100	108	0	0	1	108	1	108	1.29e-52	200
gene-VC395_1361	gene-VC_1242	99.125	1029	9	0	1	1029	1	1029	0	1851
gene-VC395_1362	gene-VC_1243	100	147	0	0	1	147	1	147	3.84e-74	272
gene-VC395_1363	gene-VC_1244	98.115	1008	19	0	1	1008	1	1008	0	1757
gene-VC395_1364	gene-VC_1245	99.206	756	6	0	1	756	1	756	0	1363
gene-VC395_1365	gene-VC_1246	99.306	576	4	0	1	576	1	576	0	1042
gene-VC395_1366	gene-VC_1247	98.99	396	4	0	1	396	1	396	0	710
gene-VC395_1367	gene-VC_1248	99.131	1611	14	0	1	1611	1	1611	0	2898
gene-VC395_1368	gene-VC_1249	100	513	0	0	1	513	1	513	0	948
gene-VC395_1369	gene-VC_1250	99.889	900	1	0	1	900	1	900	0	1657
gene-VC395_1370	gene-VC_1251	100	99	0	0	1	99	1	99	1.17e-47	183
gene-VC395_1371	gene-VC_1252	100	1248	0	0	1	1248	1	1248	0	2305
gene-VC395_1372	gene-VC_1253	100	429	0	0	1	429	1	429	0	793
gene-VC395_1373	gene-VC_1254	99.642	279	1	0	1	279	1	279	1.52e-145	510
gene-VC395_1374	gene-VC_1255	100	1170	0	0	1	1170	1	1170	0	2161
gene-VC395_1375	gene-VC_1256	99.956	2286	1	0	1	2286	1	2286	0	4217
gene-VC395_1376	gene-VC_1257	100	738	0	0	1	738	1	738	0	1363
gene-VC395_1377	gene-VC_1258	100	2685	0	0	1	2685	1	2685	0	4959
gene-VC395_1378	gene-VC_1259	100	999	0	0	1	999	1	999	0	1845
gene-VC395_1379	gene-VC_1260	100	900	0	0	1	900	1	900	0	1663
gene-VC395_1380	gene-VC_1261	99.918	1215	1	0	1	1215	1	1215	0	2239
gene-VC395_1381	gene-VC_1262	100	177	0	0	1	177	1	177	9.98e-91	327
gene-VC395_1382	gene-VC_1263	100	651	0	0	1	651	1	651	0	1203
gene-VC395_1383	gene-VC_1264	100	1308	0	0	1	1308	1	1308	0	2416
gene-VC395_1384	gene-VC_1265	99.784	1386	3	0	1	1386	1	1386	0	2543
gene-VC395_1385	gene-VC_1266	100	1008	0	0	1	1008	1	1008	0	1862
gene-VC395_1386	gene-VC_1267	100	1083	0	0	1	1083	1	1083	0	2001
gene-VC395_1387	gene-VC_1268	98.73	1575	20	0	1	1575	1	1575	0	2798
gene-VC395_1388	gene-VC_1269	100	549	0	0	1	549	1	549	0	1014
gene-VC395_1389	gene-VC_1270	99.543	657	3	0	1	657	1	657	0	1197
gene-VC395_1390	gene-VC_1271	99.024	717	7	0	1	717	1	717	0	1286
gene-VC395_1391	gene-VC_1272	95.305	426	8	1	1	414	1	426	0	665
gene-VC395_1392	gene-VC_1273	99.005	1206	12	0	1	1206	1	1206	0	2161
gene-VC395_1393	gene-VC_1274	98.315	534	9	0	1	534	1	534	0	937
gene-VC395_1394	gene-VC_1275	97.819	1284	28	0	1	1284	1	1284	0	2217
gene-VC395_1395	gene-VC_1276	99.558	1356	6	0	1	1356	1	1356	0	2471
gene-VC395_1396	gene-VC_1277	99.539	651	3	0	1	651	1	651	0	1186
gene-VC395_1397	gene-VC_1278	99.583	480	2	0	1	480	1	480	0	876
gene-VC395_1398	gene-VC_1279	98.46	1623	25	0	1	1623	1	1623	0	2859
gene-VC395_1399	gene-VC_1280	99.151	1296	11	0	1	1296	1	1296	0	2333
gene-VC395_1400	gene-VC_1281	99.673	306	1	0	1	306	1	306	1.64e-160	560
gene-VC395_1401	gene-VC_1282	99.329	1341	9	0	1	1341	1	1341	0	2427
gene-VC395_1402	gene-VC_1283	99.107	336	3	0	1	336	1	336	8.25e-174	604
gene-VC395_1403	gene-VC_1284	99.471	1323	7	0	1	1323	1	1323	0	2405
gene-VC395_1404	gene-VC_1285	98.814	759	9	0	1	759	1	759	0	1352
gene-VC395_1405	gene-VC_1286	99.511	1023	5	0	1	1023	1	1023	0	1862
gene-VC395_1406	gene-VC_1287	98.846	2166	25	0	1	2166	1	2166	0	3862
gene-VC395_1407	gene-VC_1288	99.817	1638	3	0	1	1638	1	1638	0	3009
gene-VC395_1408	gene-VC_1289	99.211	1902	9	1	1	1902	1	1896	0	3424
gene-VC395_1409	gene-VC_1290	100	711	0	0	1	711	1	711	0	1314
gene-VC395_1410	gene-VC_1291	99.948	1914	1	0	1	1914	1	1914	0	3530
gene-VC395_1411	gene-VC_1292	100	102	0	0	1	102	1	102	2.6e-49	189
gene-VC395_1412	gene-VC_1293	99.517	1242	0	1	1	1236	1	1242	0	2255
gene-VC395_1413	gene-VC_1294	98.925	186	2	0	1	186	1	186	2.27e-92	333
gene-VC395_1414	gene-VC_1295	99.527	1479	7	0	1	1479	1	1479	0	2693
gene-VC395_1415	gene-VC_1296	98.115	849	16	0	1	849	1	849	0	1480
gene-VC395_1416	gene-VC_1297	98.548	1446	21	0	1	1446	1	1446	0	2555
gene-VC395_1417	gene-VC_1298	99.755	1632	4	0	1	1632	1	1632	0	2992
gene-VC395_1418	gene-VC_1299	100	369	0	0	1	369	1	369	0	682
gene-VC395_1419	gene-VC_1300	100	1362	0	0	1	1362	1	1362	0	2516
gene-VC395_1420	gene-VC_1301	100	1254	0	0	1	1254	1	1254	0	2316
gene-VC395_1421	gene-VC_1302	100	615	0	0	1	615	1	615	0	1136
gene-VC395_1422	gene-VC_1303	100	1377	0	0	1	1377	1	1377	0	2543
gene-VC395_1423	gene-VC_1304	100	1518	0	0	1	1518	1	1518	0	2804
gene-VC395_1424	gene-VC_1305	100	186	0	0	1	186	1	186	1.05e-95	344
gene-VC395_1425	gene-VC_1306	100	1374	0	0	1	1374	1	1374	0	2538
gene-VC395_1427	gene-VC_1308	100	1542	0	0	1	1542	1	1542	0	2848
gene-VC395_1428	gene-VC_1309	100	576	0	0	1	576	1	576	0	1064
gene-VC395_1429	gene-VC_1310	100	474	0	0	1	474	1	474	0	876
gene-VC395_1430	gene-VC_1311	100	879	0	0	1	879	1	879	0	1624
gene-VC395_1431	gene-VC_1312	100	1287	0	0	1	1287	1	1287	0	2377
gene-VC395_1432	gene-VC_1313	100	1632	0	0	1	1632	1	1632	0	3014
gene-VC395_1433	gene-VC_1314	99.932	1464	1	0	1	1464	1	1464	0	2699
gene-VC395_1434	gene-VC_1315	100	1350	0	0	1	1350	1	1350	0	2494
gene-VC395_1435	gene-VC_1316	99.79	477	1	0	1	477	1	477	0	876
gene-VC395_1436	gene-VC_1317	100	921	0	0	1	921	1	921	0	1701
gene-VC395_1437	gene-VC_1318	100	774	0	0	1	774	1	774	0	1430
gene-VC395_1438	gene-VC_1319	100	1323	0	0	1	1323	1	1323	0	2444
gene-VC395_1439	gene-VC_1320	100	705	0	0	1	705	1	705	0	1303
gene-VC395_1440	gene-VC_1321	100	3072	0	0	1	3072	1	3072	0	5674
gene-VC395_1441	gene-VC_1322	100	216	0	0	1	216	1	216	2.6e-112	399
gene-VC395_1442	gene-VC_1323	99.793	483	1	0	1	483	1	483	0	887
gene-VC395_1443	gene-VC_1324	100	189	0	0	1	189	1	189	2.29e-97	350
gene-VC395_1444	gene-VC_1325	100	975	0	0	1	975	1	975	0	1801
gene-VC395_1445	gene-VC_1326	99.359	156	1	0	1	156	1	156	1.9e-77	283
gene-VC395_1446	gene-VC_1327	100	1509	0	0	1	1509	37	1545	0	2787
gene-VC395_1447	gene-VC_1328	100	1014	0	0	1	1014	1	1014	0	1873
gene-VC395_1448	gene-VC_1329	100	639	0	0	1	639	1	639	0	1181
gene-VC395_1449	gene-VC_1330	99.758	828	2	0	1	828	1	828	0	1519
gene-VC395_1450	gene-VC_1331	96.899	129	4	0	1	129	1	129	1.56e-57	217
gene-VC395_1451	gene-VC_1332	95.752	1530	65	0	1	1530	1	1530	0	2466
gene-VC395_1452	gene-VC_1333	99.02	510	5	0	1	510	43	552	0	915
gene-VC395_1453	gene-VC_1334	98.56	972	14	0	1	972	1	972	0	1718
gene-VC395_1454	gene-VC_1335	98.023	708	14	0	1	708	1	708	0	1230
gene-VC395_1455	gene-VC_1336	97.411	927	24	0	1	927	1	927	0	1580
gene-VC395_1456	gene-VC_1337	96.473	1134	40	0	1	1134	1	1134	0	1873
gene-VC395_1457	gene-VC_1338	96.203	2607	99	0	1	2607	1	2607	0	4266
gene-VC395_1458	gene-VC_1339	95.844	1203	50	0	1	1203	1	1203	0	1945
gene-VC395_1459	gene-VC_1340	96.893	1899	59	0	1	1899	1	1899	0	3181
gene-VC395_1460	gene-VC_1341	99.581	477	2	0	1	477	1	477	0	870
gene-VC395_1461	gene-VC_1342	99.285	1398	10	0	1	1398	1	1398	0	2527
gene-VC395_1462	gene-VC_1343	98.735	1107	14	0	1	1107	1	1107	0	1967
gene-VC395_1463	gene-VC_1344	99.099	1110	10	0	1	1110	1	1110	0	1995
gene-VC395_1464	gene-VC_1345	98.241	1137	20	0	1	1137	1	1137	0	1989
gene-VC395_1465	gene-VC_1346	94.608	1020	55	0	1	1020	1	1020	0	1580
gene-VC395_1466	gene-VC_1347	98.611	648	9	0	1	648	1	648	0	1147
gene-VC395_1467	gene-VC_1348	99.548	1326	6	0	1	1326	1	1326	0	2416
gene-VC395_1468	gene-VC_1349	97.873	3996	85	0	1	3996	1	3996	0	6909
gene-VC395_1469	gene-VC_1350	98.101	474	9	0	1	474	1	474	0	826
gene-VC395_1470	gene-VC_1351	100	195	0	0	1	195	1	195	1.1e-100	361
gene-VC395_1471	gene-VC_1352	100	93	0	0	1	93	1	93	2.34e-44	172
gene-VC395_1472	gene-VC_1353	100	2931	0	0	1	2931	1	2931	0	5413
gene-VC395_1473	gene-VC_1354	100	1257	0	0	1	1257	1	1257	0	2322
gene-VC395_1474	gene-VC_1355	99.649	285	1	0	1	285	1	285	7.16e-149	521
gene-VC395_1475	gene-VC_1356	100	330	0	0	1	330	1	330	1.74e-175	610
gene-VC395_1476	gene-VC_1357	100	120	0	0	1	120	1	120	3.09e-59	222
gene-VC395_1477	gene-VC_1358	100	672	0	0	1	672	1	672	0	1242
gene-VC395_1478	gene-VC_1359	99.868	756	1	0	1	756	1	756	0	1391
gene-VC395_1479	gene-VC_1360	100	1098	0	0	1	1098	1	1098	0	2028
gene-VC395_1480	gene-VC_1361	100	1206	0	0	1	1206	1	1206	0	2228
gene-VC395_1481	gene-VC_1362	99.903	1029	1	0	1	1029	1	1029	0	1895
gene-VC395_1482	gene-VC_1363	100	939	0	0	1	939	1	939	0	1735
gene-VC395_1483	gene-VC_1364	99.878	822	1	0	1	822	1	822	0	1513
gene-VC395_1484	gene-VC_1365	99.864	738	1	0	1	738	1	738	0	1358
gene-VC395_1485	gene-VC_1366	100	696	0	0	1	696	1	696	0	1286
gene-VC395_1486	gene-VC_1367	100	2004	0	0	1	2004	1	2004	0	3701
gene-VC395_1487	gene-VC_1368	100	249	0	0	1	249	1	249	1.37e-130	460
gene-VC395_1488	gene-VC_1369	100	1017	0	0	1	1017	1	1017	0	1879
gene-VC395_1489	gene-VC_1370	100	1332	0	0	1	1332	1	1332	0	2460
gene-VC395_1490	gene-VC_1371	100	681	0	0	1	681	1	681	0	1258
gene-VC395_1491	gene-VC_1372	100	1179	0	0	1	1179	1	1179	0	2178
gene-VC395_1492	gene-VC_1373	99.965	2847	1	0	1	2847	1	2847	0	5252
gene-VC395_1495	gene-VC_1376	98.851	1567	17	1	1	1567	1	1566	0	2793
gene-VC395_1496	gene-VC_1377	99.435	531	3	0	1	531	1	531	0	965
gene-VC395_1497	gene-VC_1378	93.514	185	8	3	1	183	1	183	4.92e-74	272
gene-VC395_1498	gene-VC_1379	98.925	465	5	0	1	465	1	465	0	832
gene-VC395_1499	gene-VC_1380	97.151	351	10	0	1	351	1	351	1.87e-170	593
gene-VC395_1500	gene-VC_1381	100	210	0	0	1	210	1	210	5.46e-109	388
gene-VC395_1501	gene-VC_1382	98.753	3930	49	0	1	3930	1	3930	0	6986
gene-VC395_1502	gene-VC_1383	100	132	0	0	1	132	1	132	7.38e-66	244
gene-VC395_1503	gene-VC_1384	100	483	0	0	1	483	1	483	0	893
gene-VC395_1504	gene-VC_1385	99.099	111	1	0	1	111	1	111	1.32e-52	200
gene-VC395_1505	gene-VC_1386	100	1353	0	0	1	1353	1	1353	0	2499
gene-VC395_1506	gene-VC_1387	100	99	0	0	1	99	1	99	1.17e-47	183
gene-VC395_1507	gene-VC_1388	100	1017	0	0	1	1017	1	1017	0	1879
gene-VC395_1508	gene-VC_1389	100	180	0	0	1	180	1	180	2.19e-92	333
gene-VC395_1509	gene-VC_1390	100	951	0	0	1	951	1	951	0	1757
gene-VC395_1510	gene-VC_1391	100	1407	0	0	1	1407	1	1407	0	2599
gene-VC395_1511	gene-VC_1392	98.944	1515	16	0	1	1515	1	1515	0	2710
gene-VC395_1512	gene-VC_1393	100	315	0	0	1	315	1	315	3.61e-167	582
gene-VC395_1513	gene-VC_1394	100	1236	0	0	1	1236	1	1236	0	2283
gene-VC395_1515	gene-VC_1396	100	261	0	0	1	261	1	261	3.07e-137	483
gene-VC395_1516	gene-VC_1397	100	2286	0	0	1	2286	1	2286	0	4222
gene-VC395_1517	gene-VC_1398	100	375	0	0	1	375	1	375	0	693
gene-VC395_1518	gene-VC_1399	99.645	846	2	1	1	846	1	845	0	1544
gene-VC395_1519	gene-VC_1400	99.543	657	3	0	1	657	1	657	0	1197
gene-VC395_1520	gene-VC_1401	99.536	1077	5	0	1	1077	1	1077	0	1962
gene-VC395_1521	gene-VC_1402	98.784	1563	19	0	1	1563	1	1563	0	2782
gene-VC395_1522	gene-VC_1403	99.637	1926	7	0	1	1926	1	1926	0	3518
gene-VC395_1523	gene-VC_1404	98.99	99	0	1	1	99	1	98	1.95e-45	176
gene-VC395_1524	gene-VC_1405	99.937	1590	1	0	1	1590	199	1788	0	2931
gene-VC395_1525	gene-VC_1406	99.544	1317	6	0	1	1317	1	1317	0	2399
gene-VC395_1526	gene-VC_1407	99.665	1194	4	0	1	1194	1	1194	0	2183
gene-VC395_1527	gene-VC_1408	99.668	603	2	0	1	603	1	603	0	1103
gene-VC395_1528	gene-VC_1409	99.381	1455	9	0	1	1455	1	1455	0	2638
gene-VC395_1529	gene-VC_1410	99.263	1221	9	0	1	1221	1	1221	0	2206
gene-VC395_1530	gene-VC_1411	98.633	1536	21	0	1	1536	1	1536	0	2721
gene-VC395_1531	gene-VC_1412	100	117	0	0	1	117	1	117	1.39e-57	217
gene-VC395_1532	gene-VC_1413	99.539	1737	8	0	1	1737	1	1737	0	3164
gene-VC395_1533	gene-VC_1414	99.302	1575	11	0	1	1575	1	1575	0	2848
gene-VC395_1534	gene-VC_1415	99.422	519	3	0	1	519	1	519	0	942
gene-VC395_1535	gene-VC_1416	99.943	1748	1	0	1538	3285	1586	3333	0	3223
gene-VC395_1536	gene-VC_1417	100	861	0	0	1	861	1	861	0	1591
gene-VC395_1537	gene-VC_1418	99.948	1926	1	0	1	1926	1	1926	0	3552
gene-VC395_1538	gene-VC_1419	99.866	744	1	0	1	744	1	744	0	1369
gene-VC395_1539	gene-VC_1420	99.187	738	6	0	1	738	1	738	0	1330
gene-VC395_1540	gene-VC_1421	99.531	639	3	0	1	639	1	639	0	1164
gene-VC395_1541	gene-VC_1422	96.514	1377	42	1	1	1371	1	1377	0	2272
gene-VC395_1543	gene-VC_1423	99.048	735	7	0	1	735	1	735	0	1319
gene-VC395_1544	gene-VC_1424	98.844	1038	12	0	1	1038	1	1038	0	1851
gene-VC395_1545	gene-VC_1425	99.001	1101	11	0	1	1101	1	1101	0	1973
gene-VC395_1546	gene-VC_1426	99.092	771	7	0	1	771	1	771	0	1386
gene-VC395_1547	gene-VC_1427	99.187	861	7	0	1	861	1	861	0	1552
gene-VC395_1548	gene-VC_1428	99.824	1134	2	0	1	1134	1	1134	0	2084
gene-VC395_1549	gene-VC_1429	99.409	846	5	0	1	846	1	846	0	1535
gene-VC395_1550	gene-VC_1430	98.507	804	12	0	1	804	1	804	0	1419
gene-VC395_1551	gene-VC_1431	98.485	660	10	0	1	660	1	660	0	1164
gene-VC395_1552	gene-VC_1432	98.714	933	12	0	1	933	1	933	0	1657
gene-VC395_1553	gene-VC_1433	99.05	947	9	0	1	947	1	947	0	1700
gene-VC395_1554	gene-VC_1434	99.602	753	3	0	1	753	1	753	0	1375
gene-VC395_1555	gene-VC_1435	99.111	675	6	0	1	675	1	675	0	1214
gene-VC395_1556	gene-VC_1436	100	165	0	0	1	165	1	165	4.32e-84	305
gene-VC395_1557	gene-VC_1437	99.284	2373	17	0	1	2373	1	2373	0	4289
gene-VC395_1558	gene-VC_1438	99.581	477	2	0	1	477	1	477	0	870
gene-VC395_1559	gene-VC_1439	99.185	981	8	0	1	981	1	981	0	1768
gene-VC395_1560	gene-VC_1440	99.394	165	1	0	1	165	1	165	2.01e-82	300
gene-VC395_1561	gene-VC_1441	99.356	621	4	0	1	621	1	621	0	1125
gene-VC395_1562	gene-VC_1442	99.651	1434	5	0	1	1434	1	1434	0	2621
gene-VC395_1563	gene-VC_1443	100	381	0	0	1	381	1	381	0	704
gene-VC395_1564	gene-VC_1444	98.933	1218	13	0	1	1218	1	1218	0	2178
gene-VC395_1565	gene-VC_1445	100	1545	0	0	1	1545	175	1719	0	2854
gene-VC395_1566	gene-VC_1446	99.677	2166	1	1	1	2160	1	2166	0	3956
gene-VC395_1567	gene-VC_1447	99.929	1404	1	0	1	1404	1	1404	0	2588
gene-VC395_1570	gene-VC_1456	99.467	375	2	0	1	375	1	375	0	682
gene-VC395_1571	gene-VC_1457	100	777	0	0	1	777	1	777	0	1435
gene-VC395_1572	gene-VC_1458	98.833	1200	14	0	1	1200	1	1200	0	2139
gene-VC395_1573	gene-VC_1459	98.639	294	4	0	1	294	1	294	7.41e-149	521
gene-VC395_1574	gene-VC_1460	95.561	1284	57	0	1	1284	1	1284	0	2056
gene-VC395_1575	gene-VC_1461	97.992	249	5	0	1	249	1	249	2.98e-122	433
gene-VC395_1576	gene-VC_1462	98.177	384	4	1	1	381	1	384	0	667
gene-VC395_1577	gene-VC_1463	99.074	1080	10	0	1	1080	1	1080	0	1940
gene-VC395_1579	gene-VC_1462	98.177	384	4	1	1	381	1	384	0	667
gene-VC395_1580	gene-VC_1463	99.074	1080	10	0	1	1080	1	1080	0	1940
gene-VC395_1583	gene-VC_1465	100	585	0	0	1	585	1	585	0	1081
gene-VC395_1584	gene-VC_1466	100	168	0	0	1	168	1	168	9.47e-86	311
gene-VC395_1585	gene-VC_1467	100	693	0	0	1	693	1	693	0	1280
gene-VC395_1586	gene-VC_1468	100	285	0	0	1	285	1	285	1.54e-150	527
gene-VC395_1587	gene-VC_1469	100	1569	0	0	1	1569	1	1569	0	2898
gene-VC395_1589	gene-VC_1471	100	168	0	0	1	168	1	168	9.47e-86	311
gene-VC395_1590	gene-VC_1466	100	168	0	0	1	168	1	168	9.47e-86	311
gene-VC395_1591	gene-VC_1467	100	693	0	0	1	693	1	693	0	1280
gene-VC395_1592	gene-VC_1468	100	285	0	0	1	285	1	285	1.54e-150	527
gene-VC395_1593	gene-VC_1469	100	1569	0	0	1	1569	1	1569	0	2898
gene-VC395_1594a	gene-VC_1471	100	168	0	0	1	168	1	168	9.47e-86	311
gene-VC395_1594b	gene-VC_1466	100	168	0	0	1	168	1	168	9.47e-86	311
gene-VC395_1595	gene-VC_1467	100	693	0	0	1	693	1	693	0	1280
gene-VC395_1596	gene-VC_1468	100	285	0	0	1	285	1	285	1.54e-150	527
gene-VC395_1597	gene-VC_1469	100	1569	0	0	1	1569	1	1569	0	2898
gene-VC395_1599	gene-VC_1479	100	360	0	0	1	360	1	360	0	665
gene-VC395_1600	gene-VC_1480	100	333	0	0	1	333	1	333	3.78e-177	616
gene-VC395_1601	gene-VC_1481	100	510	0	0	1	510	1	510	0	942
gene-VC395_1602	gene-VC_1482	99.666	1797	6	0	1	1797	1	1797	0	3295
gene-VC395_1603	gene-VC_1483	100	519	0	0	1	519	1	519	0	959
gene-VC395_1604	gene-VC_1484	100	174	0	0	1	174	1	174	4.55e-89	322
gene-VC395_1605	gene-VC_1485	100	1695	0	0	1	1695	1	1695	0	3131
gene-VC395_1606	gene-VC_1486	99.896	1920	2	0	1	1920	1	1920	0	3535
gene-VC395_1607	gene-VC_1487	100	243	0	0	1	243	1	243	2.88e-127	449
gene-VC395_1608	gene-VC_1488	100	2127	0	0	1	2127	1	2127	0	3928
gene-VC395_1609	gene-VC_1489	100	132	0	0	1	132	1	132	7.38e-66	244
gene-VC395_1610	gene-VC_1490	100	543	0	0	1	543	1	543	0	1003
gene-VC395_1611	gene-VC_1491	100	1011	0	0	1	1011	1	1011	0	1868
gene-VC395_1613	gene-VC_1493	100	237	0	0	1	237	1	237	6.07e-124	438
gene-VC395_1614	gene-VC_1494	98.773	2607	32	0	1	2607	1	2607	0	4638
gene-VC395_1615	gene-VC_1495	99.582	717	3	0	1	717	1	717	0	1308
gene-VC395_1616	gene-VC_1496	99.349	1998	13	0	1	1998	1	1998	0	3618
gene-VC395_1617	gene-VC_1497	100	627	0	0	1	627	1	627	0	1158
gene-VC395_1618	gene-VC_1498	100	579	0	0	1	579	1	579	0	1070
gene-VC395_1619	gene-VC_1499	98.745	1833	23	0	1	1833	1	1833	0	3258
gene-VC395_1620	gene-VC_1500	100	1260	0	0	1	1260	1	1260	0	2327
gene-VC395_1621	gene-VC_1501	100	2640	0	0	1	2640	1	2640	0	4876
gene-VC395_1622	gene-VC_1502	100	1512	0	0	1	1512	1	1512	0	2793
gene-VC395_1623	gene-VC_1503	100	897	0	0	1	897	1	897	0	1657
gene-VC395_1624	gene-VC_1505	99.884	861	1	0	490	1350	1	861	0	1585
gene-VC395_1625	gene-VC_1506	100	477	0	0	1	477	1	477	0	881
gene-VC395_1626	gene-VC_1507	100	1188	0	0	1	1188	1	1188	0	2194
gene-VC395_1627	gene-VC_1508	100	483	0	0	1	483	1	483	0	893
gene-VC395_1628	gene-VC_1509	100	780	0	0	1	780	1	780	0	1441
gene-VC395_1629	gene-VC_1510	100	423	0	0	1	423	1	423	0	782
gene-VC395_1630	gene-VC_1511	100	1074	0	0	1	1074	1	1074	0	1984
gene-VC395_1631	gene-VC_1512	100	609	0	0	1	609	1	609	0	1125
gene-VC395_1633	gene-VC_1514	96.97	198	6	0	1	198	1	198	2.43e-92	333
gene-VC395_1634	gene-VC_1515	91.667	672	41	1	1	672	1	657	0	917
gene-VC395_1635	gene-VC_1516	98.736	1662	21	0	1	1662	1	1662	0	2953
gene-VC395_1636	gene-VC_1517	100	666	0	0	1	666	1	666	0	1230
gene-VC395_1637	gene-VC_1518	99.79	477	1	0	1	477	1	477	0	876
gene-VC395_1638	gene-VC_1519	100	1014	0	0	1	1014	1	1014	0	1873
gene-VC395_1639	gene-VC_1520	99.937	1593	1	0	1	1593	1	1593	0	2937
gene-VC395_1640	gene-VC_1521	100	2034	0	0	1	2034	1	2034	0	3757
gene-VC395_1641	gene-VC_1522	100	1455	0	0	1	1455	1	1455	0	2687
gene-VC395_1642	gene-VC_1523	100	828	0	0	1	828	1	828	0	1530
gene-VC395_1643	gene-VC_1524	100	699	0	0	1	699	1	699	0	1291
gene-VC395_1644	gene-VC_1525	100	723	0	0	1	723	1	723	0	1336
gene-VC395_1645	gene-VC_1526	100	612	0	0	1	612	1	612	0	1131
gene-VC395_1646	gene-VC_1527	99.945	1821	1	0	1	1821	1	1821	0	3358
gene-VC395_1647	gene-VC_1529	99.766	427	0	1	1	427	1	426	0	782
gene-VC395_1648	gene-VC_1530	100	162	0	0	1	162	1	162	1.97e-82	300
gene-VC395_1649	gene-VC_1531	100	276	0	0	1	276	1	276	1.5e-145	510
gene-VC395_1650	gene-VC_1532	99.89	909	1	0	1	909	1	909	0	1674
gene-VC395_1651	gene-VC_1533	100	738	0	0	1	738	1	738	0	1363
gene-VC395_1652	gene-VC_1534	100	915	0	0	1	915	1	915	0	1690
gene-VC395_1653	gene-VC_1535	100	1593	0	0	430	2022	1	1593	0	2942
gene-VC395_1654	gene-VC_1537	100	501	0	0	1	501	1	501	0	926
gene-VC395_1655	gene-VC_1538	100	432	0	0	1	432	1	432	0	798
gene-VC395_1656	gene-VC_1539	100	867	0	0	1	867	1	867	0	1602
gene-VC395_1657	gene-VC_1540	99.928	1386	1	0	1	1386	1	1386	0	2555
gene-VC395_1658	gene-VC_1541	99.898	984	1	0	1	984	1	984	0	1812
gene-VC395_1659	gene-VC_1542	100	849	0	0	1	849	1	849	0	1568
gene-VC395_1660	gene-VC_1543	99.576	1179	5	0	1	1179	1	1179	0	2150
gene-VC395_1661	gene-VC_1544	98.712	621	8	0	1	621	1	621	0	1103
gene-VC395_1662	gene-VC_1545	99.753	405	1	0	1	405	1	405	0	743
gene-VC395_1663	gene-VC_1546	95.948	543	22	0	1	543	1	543	0	881
gene-VC395_1664	gene-VC_1547	98.108	1374	26	0	1	1374	1	1374	0	2394
gene-VC395_1665	gene-VC_1548	98.946	759	8	0	1	759	1	759	0	1358
gene-VC395_1666	gene-VC_1549	98.927	1305	14	0	1	1305	1	1305	0	2333
gene-VC395_1667	gene-VC_1550	98.299	882	15	0	1	882	1	882	0	1546
gene-VC395_1668	gene-VC_1551	97.628	843	20	0	1	843	1	843	0	1447
gene-VC395_1669	gene-VC_1552	98.054	1182	23	0	1	1182	1	1182	0	2056
gene-VC395_1670	gene-VC_1553	100	762	0	0	1	762	1	762	0	1408
gene-VC395_1671	gene-VC_1554	100	714	0	0	1	714	1	714	0	1319
gene-VC395_1672	gene-VC_1555	100	513	0	0	1	513	1	513	0	948
gene-VC395_1673	gene-VC_1556	100	363	0	0	1	363	1	363	0	671
gene-VC395_1674	gene-VC_1557	100	1035	0	0	1	1035	1	1035	0	1912
gene-VC395_1675	gene-VC_1558	99.93	1437	1	0	1	1437	1	1437	0	2649
gene-VC395_1676	gene-VC_1559	100	102	0	0	1	102	1	102	2.6e-49	189
gene-VC395_1677	gene-VC_1560	99.954	2175	1	0	1	2175	1	2175	0	4012
gene-VC395_1678	gene-VC_1561	100	930	0	0	1	930	1	930	0	1718
gene-VC395_1679	gene-VC_1562	99.915	1173	1	0	1	1173	1	1173	0	2161
gene-VC395_1680	gene-VC_1563	99.607	1018	3	1	1	1018	1	1017	0	1857
gene-VC395_1681	gene-VC_1565	98.571	1260	18	0	1	1260	1	1260	0	2228
gene-VC395_1682	gene-VC_1566	99.177	1215	10	0	1	1215	1	1215	0	2189
gene-VC395_1683	gene-VC_1567	98.044	1278	25	0	1	1278	1	1278	0	2222
gene-VC395_1684	gene-VC_1568	99.43	702	4	0	1	702	1	702	0	1275
gene-VC395_1685	gene-VC_1569	98.039	102	2	0	1	102	1	102	5.63e-46	178
gene-VC395_1686	gene-VC_1570	99.295	993	7	0	1	993	1	993	0	1796
gene-VC395_1687	gene-VC_1571	97.982	1338	27	0	1	1338	1	1338	0	2322
gene-VC395_1688	gene-VC_1572	98.688	381	5	0	1	381	1	381	0	676
gene-VC395_1689	gene-VC_1573	98.124	1386	26	0	1	1386	1	1386	0	2416
gene-VC395_1690	gene-VC_1574	98.958	384	4	0	1	384	1	384	0	688
gene-VC395_1691	gene-VC_1575	96.95	459	14	0	1	459	1	459	0	771
gene-VC395_1692	gene-VC_1576	99.363	314	2	0	1	314	1	314	3.1e-163	569
gene-VC395_1693	gene-VC_1577	98.418	822	13	0	1	822	1	822	0	1447
gene-VC395_1695	gene-VC_1579	99.88	1671	2	0	1	1671	1	1671	0	3075
gene-VC395_1696	gene-VC_1580	100	912	0	0	1	912	1	912	0	1685
gene-VC395_1697	gene-VC_1581	99.936	1551	1	0	1	1551	1	1551	0	2859
gene-VC395_1698	gene-VC_1582	99.961	2589	1	0	1	2589	1	2589	0	4776
gene-VC395_1699	gene-VC_1583	98.062	516	10	0	1	516	1	516	0	898
gene-VC395_1700	gene-VC_1584	99.295	567	4	0	1	567	1	567	0	1026
gene-VC395_1701	gene-VC_1585	99.12	1704	15	0	1	1704	1	1704	0	3068
gene-VC395_1702	gene-VC_1586	100	102	0	0	1	102	1	102	2.6e-49	189
gene-VC395_1703	gene-VC_1587	98.639	441	6	0	1	441	1	441	0	782
gene-VC395_1704	gene-VC_1588	98.407	879	14	0	1	879	4	882	0	1546
gene-VC395_1705	gene-VC_1589	98.982	786	8	0	1	786	1	786	0	1408
gene-VC395_1706	gene-VC_1590	99.413	1704	10	0	1	1704	1	1704	0	3092
gene-VC395_1707	gene-VC_1591	100	759	0	0	1	759	1	759	0	1402
gene-VC395_1708	gene-VC_1592	100	855	0	0	1	855	1	855	0	1580
gene-VC395_1709	gene-VC_1593	100	1290	0	0	1	1290	1	1290	0	2383
gene-VC395_1710	gene-VC_1594	100	1053	0	0	1	1053	1	1053	0	1945
gene-VC395_1711	gene-VC_1595	100	1218	0	0	1	1218	1	1218	0	2250
gene-VC395_1712	gene-VC_1596	100	1119	0	0	1	1119	1	1119	0	2067
gene-VC395_1713	gene-VC_1597	100	1434	0	0	1	1434	1	1434	0	2649
gene-VC395_1714	gene-VC_1598	99.879	825	1	0	1	825	1	825	0	1519
gene-VC395_1716	gene-VC_1600	100	690	0	0	1	690	1	690	0	1275
gene-VC395_1717	gene-VC_1601	99.876	804	1	0	1	804	1	804	0	1480
gene-VC395_1718	gene-VC_1602	100	987	0	0	1	987	1	987	0	1823
gene-VC395_1719	gene-VC_1603	100	777	0	0	1	777	1	777	0	1435
gene-VC395_1720	gene-VC_1604	100	687	0	0	1	687	1	687	0	1269
gene-VC395_1721	gene-VC_1605	100	1617	0	0	1	1617	1	1617	0	2987
gene-VC395_1722	gene-VC_1606	99.022	1431	14	0	1	1431	1	1431	0	2566
gene-VC395_1723	gene-VC_1607	99.282	975	7	0	1	975	1	975	0	1762
gene-VC395_1724	gene-VC_1608	98.024	1164	23	0	1	1164	1	1164	0	2023
gene-VC395_1725	gene-VC_1609	96.992	1230	31	4	1	1227	1	1227	0	2061
gene-VC395_1726	gene-VC_1610	98.667	450	6	0	1	450	1	450	0	798
gene-VC395_1727	gene-VC_1611	99.062	960	9	0	1	960	1	960	0	1724
gene-VC395_1728	gene-VC_1612	98.88	714	8	0	1	714	1	714	0	1275
gene-VC395_1729	gene-VC_1613	96.889	225	7	0	1	225	1	225	1.28e-105	377
gene-VC395_1731	gene-VC_A0493	100	438	0	0	1	438	1	438	0	809
gene-VC395_1733	gene-VC_1615	98.246	513	9	0	1	513	1	513	0	898
gene-VC395_1734	gene-VC_1616	97.009	234	7	0	1	234	1	234	1.31e-110	394
gene-VC395_1735	gene-VC_1617	97.816	870	19	0	1	870	22	891	0	1502
gene-VC395_1736	gene-VC_1618	99.015	1218	12	0	1	1218	1	1218	0	2183
gene-VC395_1737	gene-VC_1619	100	549	0	0	1	549	1	549	0	1014
gene-VC395_1739	gene-VC_1621	100	1338	0	0	1	1338	1	1338	0	2471
gene-VC395_1740	gene-VC_1622	100	639	0	0	1	639	1	639	0	1181
gene-VC395_1741	gene-VC_1623	100	1164	0	0	1	1164	1	1164	0	2150
gene-VC395_1742	gene-VC_1624	99.759	1245	3	0	1	1245	1	1245	0	2283
gene-VC395_1744	gene-VC_1627	99.826	1149	2	0	1	1149	1	1149	0	2111
gene-VC395_1745	gene-VC_1628	98.123	1119	21	0	1	1119	1	1119	0	1951
gene-VC395_1746	gene-VC_1629	99.323	2511	17	0	1	2511	1	2511	0	4543
gene-VC395_1747	gene-VC_1630	100	684	0	0	1	684	1	684	0	1264
gene-VC395_1748	gene-VC_1631	99.564	1377	6	0	1	1377	1	1377	0	2510
gene-VC395_1749	gene-VC_1632	98.26	1437	25	0	1	1437	1	1437	0	2516
gene-VC395_1750	gene-VC_1633	99.457	737	4	0	1	737	1	737	0	1339
gene-VC395_1751	gene-VC_1634	98.176	1206	22	0	1	1206	1	1206	0	2106
gene-VC395_1752	gene-VC_1635	97.27	696	19	0	1	696	1	696	0	1181
gene-VC395_1753	gene-VC_1636	98.936	1974	21	0	1	1974	1	1974	0	3530
gene-VC395_1754	gene-VC_1637	98.039	408	8	0	1	408	1	408	0	710
gene-VC395_1755	gene-VC_1638	99.394	660	4	0	1	660	1	660	0	1197
gene-VC395_1756	gene-VC_1639	100	1389	0	0	1	1389	1	1389	0	2566
gene-VC395_1757	gene-VC_1640	100	279	0	0	1	279	1	279	3.26e-147	516
gene-VC395_1758	gene-VC_1641	100	774	0	0	1	774	1	774	0	1430
gene-VC395_1759	gene-VC_1642	100	402	0	0	1	402	1	402	0	743
gene-VC395_1760	gene-VC_1643	100	1791	0	0	1	1791	1	1791	0	3308
gene-VC395_1761	gene-VC_1644	100	1245	0	0	1	1245	1	1245	0	2300
gene-VC395_1762	gene-VC_1645	100	609	0	0	1	609	1	609	0	1125
gene-VC395_1763	gene-VC_1646	100	204	0	0	1	204	1	204	1.15e-105	377
gene-VC395_1764	gene-VC_1647	100	1914	0	0	1	1914	1	1914	0	3535
gene-VC395_1765	gene-VC_1648	100	96	0	0	1	96	1	96	5.22e-46	178
gene-VC395_1766	gene-VC_1649	100	1647	0	0	1	1647	1	1647	0	3042
gene-VC395_1768	gene-VC_1651	100	1662	0	0	1	1662	1	1662	0	3070
gene-VC395_1769	gene-VC_1652	99.943	1755	1	0	1	1755	1	1755	0	3236
gene-VC395_1770	gene-VC_1653	99.186	3441	28	0	1	3441	1	3441	0	6200
gene-VC395_1772	gene-VC_1655	96.534	1356	47	0	1	1356	1	1356	0	2244
gene-VC395_1773	gene-VC_1656	98.843	864	10	0	1	864	1	864	0	1541
gene-VC395_1775	gene-VC_1658	97.528	1254	31	0	1	1254	1	1254	0	2145
gene-VC395_1776	gene-VC_1659	98.84	948	11	0	1	948	1	948	0	1690
gene-VC395_1779	gene-VC_1661	100	222	0	0	1	222	1	222	1.24e-115	411
gene-VC395_1780	gene-VC_1662	100	267	0	0	1	267	1	267	1.46e-140	494
gene-VC395_1781	gene-VC_1663	100	444	0	0	1	444	1	444	0	821
gene-VC395_1782	gene-VC_1664	100	1149	0	0	1	1149	1	1149	0	2122
gene-VC395_1783	gene-VC_1665	99.001	1701	17	0	1	1701	1	1701	0	3048
gene-VC395_1784	gene-VC_1666	98.341	663	11	0	1	663	1	663	0	1164
gene-VC395_1785	gene-VC_1667	98.229	621	11	0	1	621	1	621	0	1086
gene-VC395_1786	gene-VC_1668	96.469	708	25	0	1	708	1	708	0	1170
gene-VC395_1787	gene-VC_1669	99.035	1347	13	0	1	1347	1	1347	0	2416
gene-VC395_1788	gene-VC_1670	100	1455	0	0	1	1455	1	1455	0	2687
gene-VC395_1789	gene-VC_1671	100	1191	0	0	1	1191	1	1191	0	2200
gene-VC395_1790	gene-VC_1672	100	582	0	0	1	582	1	582	0	1075
gene-VC395_1791	gene-VC_1673	99.711	3114	9	0	1	3114	1	3114	0	5701
gene-VC395_1792	gene-VC_1674	99.279	1110	8	0	1	1110	1	1110	0	2006
gene-VC395_1793	gene-VC_1675	98.45	1032	16	0	1	1032	1	1032	0	1818
gene-VC395_1794	gene-VC_1676	99.041	417	4	0	1	417	1	417	0	749
gene-VC395_1795	gene-VC_1677	100	234	0	0	1	234	1	234	2.79e-122	433
gene-VC395_1796	gene-VC_1678	97.758	669	15	0	1	669	1	669	0	1153
gene-VC395_1797	gene-VC_1679	98.525	1017	15	0	1	1017	1	1017	0	1796
gene-VC395_1798	gene-VC_1680	98.028	1623	32	0	1	1623	1	1623	0	2820
gene-VC395_1799	gene-VC_1681	98.858	963	11	0	1	963	1	963	0	1718
gene-VC395_1800	gene-VC_1682	98.536	888	13	0	1	888	1	888	0	1568
gene-VC395_1801	gene-VC_1683	98.896	996	11	0	1	996	1	996	0	1779
gene-VC395_1802	gene-VC_1684	99.113	789	7	0	1	789	1	789	0	1419
gene-VC395_1803	gene-VC_1685	97.789	769	17	0	2	770	2	770	0	1327
gene-VC395_1804	gene-VC_1686	97.297	555	15	0	1	555	1	555	0	942
gene-VC395_1805	gene-VC_1687	98.896	906	10	0	1	906	1	906	0	1618
gene-VC395_1806	gene-VC_1688	99.195	1242	10	0	1	1242	1	1242	0	2239
gene-VC395_1808	gene-VC_1690	96.435	1122	40	0	1	1122	1	1122	0	1851
gene-VC395_1809	gene-VC_1691	100	99	0	0	1	99	1	99	1.17e-47	183
gene-VC395_1810	gene-VC_1692	99.107	2463	22	0	1	2463	1	2463	0	4427
gene-VC395_1811	gene-VC_1693	98.143	1185	22	0	1	1185	1	1185	0	2067
gene-VC395_1812	gene-VC_1694	100	219	0	0	1	219	1	219	5.68e-114	405
gene-VC395_1813	gene-VC_1695	99.526	843	4	0	1	843	1	843	0	1535
gene-VC395_1814	gene-VC_1696	99.213	381	3	0	1	381	1	381	0	688
gene-VC395_1815	gene-VC_1697	99.639	831	3	0	1	831	1	831	0	1519
gene-VC395_1816	gene-VC_1698	97.84	648	14	0	1	648	1	648	0	1120
gene-VC395_1817	gene-VC_1699	98.519	270	4	0	1	270	1	270	1.48e-135	477
gene-VC395_1818	gene-VC_1700	99.084	546	5	0	1	546	1	546	0	981
gene-VC395_1819	gene-VC_1701	99.546	441	2	0	1	441	1	441	0	804
gene-VC395_1820	gene-VC_1702	99.327	297	2	0	1	297	1	297	7.44e-154	538
gene-VC395_1821	gene-VC_1703	99.39	492	3	0	1	492	1	492	0	893
gene-VC395_1822	gene-VC_1704	96.194	2286	87	0	1	2286	1	2286	0	3740
gene-VC395_1823	gene-VC_1706	99.02	918	9	0	1	918	1	918	0	1646
gene-VC395_1824	gene-VC_1707	99.51	204	1	0	1	204	1	204	5.33e-104	372
gene-VC395_1825	gene-VC_1708	97.525	687	17	0	1	687	1	687	0	1175
gene-VC395_1826	gene-VC_1709	99.675	2769	9	0	1	2769	1	2769	0	5064
gene-VC395_1827	gene-VC_1710	98.494	2457	37	0	1	2457	1	2457	0	4333
gene-VC395_1828	gene-VC_1711	97.3	2370	64	0	1	2370	1	2370	0	4023
gene-VC395_1829	gene-VC_1712	94.309	615	35	0	1	615	1	615	0	942
gene-VC395_1831	gene-VC_1714	96.269	4476	167	0	1	4476	1	4476	0	7341
gene-VC395_1832	gene-VC_1715	96.102	744	29	0	1	744	1	744	0	1214
gene-VC395_1833	gene-VC_1716	98.58	1338	19	0	1	1338	1	1338	0	2366
gene-VC395_1834	gene-VC_1717	98.34	783	13	0	1	783	1	783	0	1375
gene-VC395_1835	gene-VC_1718	98.704	849	11	0	1	849	1	849	0	1507
gene-VC395_1836	gene-VC_1719	99.291	705	5	0	1	705	1	705	0	1275
gene-VC395_1837	gene-VC_1720	97.738	663	15	0	1	663	1	663	0	1142
gene-VC395_1838	gene-VC_1721	99.407	1011	6	0	1	1011	1	1011	0	1834
gene-VC395_1839	gene-VC_1722	99.66	588	2	0	1	588	1	588	0	1075
gene-VC395_1840	gene-VC_1723	100	690	0	0	1	690	1	690	0	1275
gene-VC395_1841	gene-VC_1724	100	312	0	0	1	312	1	312	1.66e-165	577
gene-VC395_1842	gene-VC_1725	100	819	0	0	1	819	1	819	0	1513
gene-VC395_1843	gene-VC_1726	100	1455	0	0	1	1455	1	1455	0	2687
gene-VC395_1844	gene-VC_1727	99.918	1218	1	0	1	1218	1	1218	0	2244
gene-VC395_1845	gene-VC_1728	99.259	135	1	0	1	135	1	135	7.57e-66	244
gene-VC395_1846	gene-VC_1730	99.164	2631	22	0	1	2631	1	2631	0	4737
gene-VC395_1847	gene-VC_1731	99.598	249	1	0	1	249	1	249	6.36e-129	455
gene-VC395_1848	gene-VC_1732	98.361	1281	21	0	1	1281	1	1281	0	2250
gene-VC395_1849	gene-VC_1733	99.02	204	2	0	1	204	1	204	2.48e-102	366
gene-VC395_1850	gene-VC_1734	99.048	105	1	0	1	105	1	105	2.69e-49	189
gene-VC395_1851	gene-VC_1735	99.59	732	3	0	1	732	1	732	0	1336
gene-VC395_1852	gene-VC_1736	99.715	702	2	0	1	702	1	702	0	1286
gene-VC395_1853	gene-VC_1737	100	219	0	0	1	219	1	219	5.68e-114	405
gene-VC395_1854	gene-VC_1738	98.444	900	14	0	313	1212	1	900	0	1585
gene-VC395_1855	gene-VC_1740	99.562	2283	10	0	1	2283	1	2283	0	4161
gene-VC395_1856	gene-VC_1741	100	675	0	0	1	675	1	675	0	1247
gene-VC395_1857	gene-VC_1742	100	138	0	0	1	138	1	138	3.59e-69	255
gene-VC395_1858	gene-VC_1743	100	1026	0	0	1	1026	1	1026	0	1895
gene-VC395_1859	gene-VC_1744	100	282	0	0	1	282	1	282	7.08e-149	521
gene-VC395_1860	gene-VC_1745	100	1467	0	0	1	1467	1	1467	0	2710
gene-VC395_1861	gene-VC_1746	100	630	0	0	1	630	1	630	0	1164
gene-VC395_1862	gene-VC_1747	100	225	0	0	1	225	1	225	2.7e-117	416
gene-VC395_1863	gene-VC_1748	100	825	0	0	1	825	1	825	0	1524
gene-VC395_1864	gene-VC_1749	100	1227	0	0	1	1227	1	1227	0	2266
gene-VC395_1865	gene-VC_1750	100	1122	0	0	1	1122	1	1122	0	2073
gene-VC395_1866	gene-VC_1751	100	879	0	0	1	879	1	879	0	1624
gene-VC395_1867	gene-VC_1752	100	126	0	0	1	126	1	126	1.51e-62	233
gene-VC395_1868	gene-VC_1753	100	1305	0	0	1	1305	1	1305	0	2410
gene-VC395_1869	gene-VC_1754	100	1644	0	0	1	1644	1	1644	0	3037
gene-VC395_1870	gene-VC_1755	100	579	0	0	1	579	1	579	0	1070
gene-VC395_1871	gene-VC_1756	99.909	1095	1	0	1	1095	1	1095	0	2017
gene-VC395_1872	gene-VC_1757	99.902	3051	3	0	1	3051	1	3051	0	5618
gene-VC395_1873	gene-VC_1758	100	1236	0	0	1	1236	1	1236	0	2283
gene-VC395_1875	gene-VC_1760	100	2823	0	0	619	3441	1	2823	0	5214
gene-VC395_1876	gene-VC_1762	99.862	1452	2	0	1	1452	1	1452	0	2671
gene-VC395_1877	gene-VC_1763	100	735	0	0	1	735	1	735	0	1358
gene-VC395_1878	gene-VC_1764	99.953	2121	1	0	1	2121	1	2121	0	3912
gene-VC395_1879	gene-VC_1765	100	3069	0	0	1	3069	1	3069	0	5668
gene-VC395_1880	gene-VC_1766	99.95	1992	1	0	1	1992	1	1992	0	3674
gene-VC395_1881	gene-VC_1767	100	1413	0	0	1	1413	1	1413	0	2610
gene-VC395_1882	gene-VC_1768	99.928	1389	1	0	1	1389	1	1389	0	2560
gene-VC395_1883	gene-VC_1769	100	2382	0	0	1	2382	1	2382	0	4399
gene-VC395_1884	gene-VC_1770	99.952	2064	1	0	1	2064	1	2064	0	3807
gene-VC395_1885	gene-VC_1771	99.973	3663	1	0	1	3663	1	3663	0	6759
gene-VC395_1886	gene-VC_1772	100	861	0	0	1	861	1	861	0	1591
gene-VC395_1887	gene-VC_1773	100	1071	0	0	1	1071	1	1071	0	1978
gene-VC395_1888	gene-VC_1774	100	1155	0	0	1	1155	1	1155	0	2134
gene-VC395_1889	gene-VC_1775	100	837	0	0	1	837	1	837	0	1546
gene-VC395_1890	gene-VC_1776	100	897	0	0	1	897	1	897	0	1657
gene-VC395_1891	gene-VC_1777	100	1284	0	0	1	1284	1	1284	0	2372
gene-VC395_1892	gene-VC_1778	100	522	0	0	1	522	1	522	0	965
gene-VC395_1893	gene-VC_1779	100	966	0	0	1	966	1	966	0	1784
gene-VC395_1894	gene-VC_1780	100	294	0	0	1	294	1	294	1.58e-155	544
gene-VC395_1895	gene-VC_1781	99.862	723	1	0	1	723	1	723	0	1330
gene-VC395_1896	gene-VC_1782	100	864	0	0	1	864	1	864	0	1596
gene-VC395_1897	gene-VC_1783	100	1137	0	0	1	1137	1	1137	0	2100
gene-VC395_1898	gene-VC_1784	100	2424	0	0	1	2424	1	2424	0	4477
gene-VC395_1899	gene-VC_1785	100	207	0	0	1	207	1	207	2.5e-107	383
gene-VC395_1900	gene-VC_1786	100	477	0	0	1	477	1	477	0	881
gene-VC395_1901	gene-VC_1787	100	138	0	0	1	138	1	138	3.59e-69	255
gene-VC395_1902	gene-VC_1788	100	696	0	0	1	696	1	696	0	1286
gene-VC395_1903	gene-VC_0257	100	873	0	0	1	873	1	873	0	1613
gene-VC395_1904	gene-VC_0256	100	345	0	0	1	345	1	345	0	638
gene-VC395_1905	gene-VC_1791	100	1041	0	0	1	1041	1	1041	0	1923
gene-VC395_1906	gene-VC_1792	100	360	0	0	1	360	1	360	0	665
gene-VC395_1907	gene-VC_1793	100	378	0	0	1	378	1	378	0	699
gene-VC395_1908	gene-VC_1794	100	579	0	0	1	579	1	579	0	1070
gene-VC395_1909	gene-VC_1795	100	321	0	0	1	321	1	321	1.7e-170	593
gene-VC395_1910	gene-VC_1796	100	375	0	0	1	375	1	375	0	693
gene-VC395_1912	gene-VC_1797	100	462	0	0	1	462	1	462	0	854
gene-VC395_1913	gene-VC_1798	100	1152	0	0	1	1152	1	1152	0	2128
gene-VC395_1914	gene-VC_1799	99.886	1758	2	0	1	1758	1	1758	0	3236
gene-VC395_1915	gene-VC_1800	100	972	0	0	1	972	1	972	0	1796
gene-VC395_1917	gene-VC_1802	100	237	0	0	1	237	1	237	6.07e-124	438
gene-VC395_1918	gene-VC_1803	100	462	0	0	1	462	1	462	0	854
gene-VC395_1919	gene-VC_1804	100	315	0	0	1	315	1	315	3.61e-167	582
gene-VC395_1920	gene-VC_1805	99.776	447	1	0	1	447	1	447	0	821
gene-VC395_1921	gene-VC_1806	100	987	0	0	1	987	1	987	0	1823
gene-VC395_1923	gene-VC_1808	99.882	846	1	0	1	846	1	846	0	1557
gene-VC395_1924	gene-VC_1809	100	231	0	0	1	231	1	231	1.29e-120	427
gene-VC395_1925	gene-VC_1810	100	204	0	0	1	204	1	204	1.15e-105	377
gene-VC395_1926	gene-VC_1811	100	474	0	0	1	474	1	474	0	876
gene-VC395_1927	gene-VC_1812	100	420	0	0	1	420	1	420	0	776
gene-VC395_1928	gene-VC_1813	100	93	0	0	1	93	1	93	2.34e-44	172
gene-VC395_1929	gene-VC_1814	100	1386	0	0	1	1386	1	1386	0	2560
gene-VC395_1930	gene-VC_1815	100	708	0	0	1	708	1	708	0	1308
gene-VC395_1931	gene-VC_1816	100	216	0	0	1	216	1	216	2.6e-112	399
gene-VC395_1932	gene-VC_1817	100	1764	0	0	1	1764	1	1764	0	3258
gene-VC395_1933	gene-VC_1818	100	102	0	0	1	102	1	102	2.6e-49	189
gene-VC395_1934	gene-VC_1819	99.934	1521	1	0	1	1521	1	1521	0	2804
gene-VC395_1935	gene-VC_1820	100	441	0	0	1	441	1	441	0	815
gene-VC395_1936	gene-VC_1821	100	1404	0	0	1	1404	1	1404	0	2593
gene-VC395_1937	gene-VC_1822	100	1866	0	0	1	1866	1	1866	0	3446
gene-VC395_1938	gene-VC_1823	100	300	0	0	1	300	1	300	7.46e-159	555
gene-VC395_1939	gene-VC_1824	100	780	0	0	1	780	1	780	0	1441
gene-VC395_1940	gene-VC_1825	100	840	0	0	1	840	1	840	0	1552
gene-VC395_1941	gene-VC_1826	100	1902	0	0	1	1902	1	1902	0	3513
gene-VC395_1942	gene-VC_1827	100	1167	0	0	1	1167	1	1167	0	2156
gene-VC395_1943	gene-VC_1828	100	453	0	0	1	453	1	453	0	837
gene-VC395_1944	gene-VC_1829	99.074	108	1	0	1	108	1	108	5.99e-51	195
gene-VC395_1945	gene-VC_1830	100	96	0	0	1	96	1	96	5.22e-46	178
gene-VC395_1946	gene-VC_1831	100	2211	0	0	1	2211	1	2211	0	4084
gene-VC395_1947	gene-VC_1832	100	573	0	0	1	573	1	573	0	1059
gene-VC395_1948	gene-VC_1833	100	1062	0	0	1	1062	1	1062	0	1962
gene-VC395_1949	gene-VC_1834	100	765	0	0	1	765	1	765	0	1413
gene-VC395_1950	gene-VC_1835	100	519	0	0	1	519	1	519	0	959
gene-VC395_1951	gene-VC_1836	100	1353	0	0	1	1353	1	1353	0	2499
gene-VC395_1952	gene-VC_1837	100	1071	0	0	1	1071	1	1071	0	1978
gene-VC395_1953	gene-VC_1838	100	441	0	0	1	441	1	441	0	815
gene-VC395_1954	gene-VC_1839	100	684	0	0	1	684	1	684	0	1264
gene-VC395_1956	gene-VC_1841	100	318	0	0	1	318	1	318	7.83e-169	588
gene-VC395_1957	gene-VC_1842	100	108	0	0	1	108	1	108	1.29e-52	200
gene-VC395_1958	gene-VC_1843	100	1137	0	0	1	1137	1	1137	0	2100
gene-VC395_1959	gene-VC_1844	100	1626	0	0	1	1626	1	1626	0	3003
gene-VC395_1960	gene-VC_1845	99.9	1005	1	0	1	1005	1	1005	0	1851
gene-VC395_1961	gene-VC_1846	100	615	0	0	1	615	1	615	0	1136
gene-VC395_1962	gene-VC_1847	100	522	0	0	1	522	1	522	0	965
gene-VC395_1963	gene-VC_1848	100	1380	0	0	1	1380	1	1380	0	2549
gene-VC395_1964	gene-VC_1849	100	495	0	0	1	495	1	495	0	915
gene-VC395_1965	gene-VC_1850	99.863	730	0	1	1	730	1	729	0	1341
gene-VC395_1966	gene-VC_1851	100	1215	0	0	1	1215	1	1215	0	2244
gene-VC395_1967	gene-VC_1852	100	456	0	0	1	456	1	456	0	843
gene-VC395_1968	gene-VC_1853	100	675	0	0	1	675	1	675	0	1247
gene-VC395_1969	gene-VC_1854	100	1107	0	0	1	1107	1	1107	0	2045
gene-VC395_1970	gene-VC_1855	99.953	2112	1	0	1	2112	1	2112	0	3895
gene-VC395_1971	gene-VC_1856	100	780	0	0	1	780	1	780	0	1441
gene-VC395_1972	gene-VC_1857	99.823	564	1	0	1	564	1	564	0	1037
gene-VC395_1973	gene-VC_1858	100	213	0	0	1	213	1	213	1.19e-110	394
gene-VC395_1974	gene-VC_1859	99.953	2121	1	0	1	2121	1	2121	0	3912
gene-VC395_1975	gene-VC_1860	100	807	0	0	1	807	1	807	0	1491
gene-VC395_1976	gene-VC_1861	100	678	0	0	1	678	1	678	0	1253
gene-VC395_1977	gene-VC_1862	99.872	783	1	0	1	783	1	783	0	1441
gene-VC395_1978	gene-VC_1863	100	783	0	0	1	783	1	783	0	1447
gene-VC395_1979	gene-VC_1864	100	771	0	0	1	771	1	771	0	1424
gene-VC395_1980	gene-VC_1865	100	1554	0	0	1	1554	1	1554	0	2870
gene-VC395_1981	gene-VC_1866	100	2364	0	0	1	2364	1	2364	0	4366
gene-VC395_1982	gene-VC_1867	100	1029	0	0	1	1029	1	1029	0	1901
gene-VC395_1983	gene-VC_1868	99.841	1881	3	0	1	1881	1	1881	0	3458
gene-VC395_1984	gene-VC_1869	100	741	0	0	1	741	1	741	0	1369
gene-VC395_1985	gene-VC_1870	99.849	663	1	0	1	663	1	663	0	1219
gene-VC395_1986	gene-VC_1871	100	513	0	0	1	513	1	513	0	948
gene-VC395_1987	gene-VC_1872	99.948	1935	1	0	1	1935	1	1935	0	3568
gene-VC395_1988	gene-VC_1873	100	1272	0	0	1	1272	1	1272	0	2350
gene-VC395_1989	gene-VC_1874	100	1551	0	0	1	1551	1	1551	0	2865
gene-VC395_1990	gene-VC_1875	100	759	0	0	1	759	1	759	0	1402
gene-VC395_1991	gene-VC_1876	100	180	0	0	1	180	1	180	2.19e-92	333
gene-VC395_1992	gene-VC_1877	99.901	1011	1	0	1	1011	1	1011	0	1862
gene-VC395_1993	gene-VC_1878	100	1749	0	0	1	1749	1	1749	0	3230
gene-VC395_1994	gene-VC_1879	100	2259	0	0	1	2259	1	2259	0	4172
gene-VC395_1995	gene-VC_1880	100	531	0	0	1	531	1	531	0	981
gene-VC395_1996	gene-VC_1881	100	138	0	0	1	138	1	138	3.59e-69	255
gene-VC395_1997	gene-VC_1882	100	1245	0	0	1	1245	1	1245	0	2300
gene-VC395_1998	gene-VC_1883	100	687	0	0	1	687	1	687	0	1269
gene-VC395_1999	gene-VC_1884	99.918	1221	1	0	1	1221	1	1221	0	2250
gene-VC395_2000	gene-VC_1885	100	576	0	0	1	576	1	576	0	1064
gene-VC395_2001	gene-VC_1886	100	3468	0	0	1	3468	1	3468	0	6405
gene-VC395_2002	gene-VC_1887	100	801	0	0	1	801	1	801	0	1480
gene-VC395_2003	gene-VC_1888	100	2076	0	0	1	2076	1	2076	0	3834
gene-VC395_2004	gene-VC_1889	100	537	0	0	1	537	1	537	0	992
gene-VC395_2005	gene-VC_1890	100	1305	0	0	1	1305	1	1305	0	2410
gene-VC395_2006	gene-VC_1891	100	141	0	0	1	141	1	141	7.91e-71	261
gene-VC395_2007	gene-VC_1892	100	540	0	0	1	540	1	540	0	998
gene-VC395_2008	gene-VC_1893	100	861	0	0	1	861	1	861	0	1591
gene-VC395_2009	gene-VC_1894	100	591	0	0	1	591	1	591	0	1092
gene-VC395_2010	gene-VC_1895	100	390	0	0	1	390	1	390	0	721
gene-VC395_2011	gene-VC_1896	100	1419	0	0	1	1419	1	1419	0	2621
gene-VC395_2012	gene-VC_1897	100	351	0	0	1	351	1	351	0	649
gene-VC395_2013	gene-VC_1898	99.95	2019	1	0	1	2019	1	2019	0	3723
gene-VC395_2014	gene-VC_1899	100	1152	0	0	1	1152	1	1152	0	2128
gene-VC395_2015	gene-VC_1900	100	840	0	0	1	840	1	840	0	1552
gene-VC395_2016	gene-VC_1901	100	1593	0	0	1	1593	1	1593	0	2942
gene-VC395_2017	gene-VC_1902	99.808	522	1	0	1	522	1	522	0	959
gene-VC395_2018	gene-VC_1903	100	2883	0	0	1	2883	1	2883	0	5325
gene-VC395_2019	gene-VC_1904	100	495	0	0	1	495	1	495	0	915
gene-VC395_2020	gene-VC_1905	99.911	1125	1	0	1	1125	1	1125	0	2073
gene-VC395_2021	gene-VC_1906	99.332	1197	8	0	1	1197	1	1197	0	2167
gene-VC395_2022	gene-VC_1907	98.769	975	12	0	1	975	1	975	0	1735
gene-VC395_2023	gene-VC_1908	100	150	0	0	1	150	1	150	8.44e-76	278
gene-VC395_2024	gene-VC_1909	99.24	789	6	0	1	789	1	789	0	1424
gene-VC395_2025	gene-VC_1910	99.614	777	3	0	1	777	1	777	0	1419
gene-VC395_2026	gene-VC_1911	99.856	696	1	0	1	696	1	696	0	1280
gene-VC395_2027	gene-VC_1912	100	1170	0	0	1	1170	1	1170	0	2161
gene-VC395_2028	gene-VC_1913	100	282	0	0	1	282	1	282	7.08e-149	521
gene-VC395_2029	gene-VC_1914	100	279	0	0	1	279	1	279	3.26e-147	516
gene-VC395_2030	gene-VC_1915	100	1671	0	0	1	1671	1	1671	0	3086
gene-VC395_2031	gene-VC_1916	100	690	0	0	1	690	1	690	0	1275
gene-VC395_2032	gene-VC_1917	100	312	0	0	1	312	1	312	1.66e-165	577
gene-VC395_2033	gene-VC_1918	100	1860	0	0	1	1860	1	1860	0	3435
gene-VC395_2034	gene-VC_1919	100	273	0	0	1	273	1	273	6.89e-144	505
gene-VC395_2035	gene-VC_1920	99.958	2361	1	0	1	2361	1	2361	0	4355
gene-VC395_2036	gene-VC_1921	100	1281	0	0	1	1281	1	1281	0	2366
gene-VC395_2037	gene-VC_1922	100	603	0	0	1	603	1	603	0	1114
gene-VC395_2038	gene-VC_1923	100	1302	0	0	1	1302	1	1302	0	2405
gene-VC395_2039	gene-VC_1924	100	420	0	0	1	420	1	420	0	776
gene-VC395_2040	gene-VC_1925	99.108	1794	16	0	1	1794	1	1794	0	3225
gene-VC395_2041	gene-VC_1926	98.732	1341	17	0	1	1341	1	1341	0	2383
gene-VC395_2042	gene-VC_1927	98.752	1362	17	0	1	1362	1	1362	0	2422
gene-VC395_2043	gene-VC_1928	93.705	699	44	0	1	699	1	699	0	1048
gene-VC395_2044	gene-VC_1929	99.499	999	5	0	1	999	1	999	0	1818
gene-VC395_2045	gene-VC_1930	100	96	0	0	1	96	1	96	5.22e-46	178
gene-VC395_2046	gene-VC_1931	99.935	1527	1	0	1	1527	1	1527	0	2815
gene-VC395_2047	gene-VC_1932	100	171	0	0	1	171	1	171	2.08e-87	316
gene-VC395_2048	gene-VC_1933	100	471	0	0	1	471	1	471	0	870
gene-VC395_2049	gene-VC_1934	100	1968	0	0	1	1968	1	1968	0	3635
gene-VC395_2050	gene-VC_1935	100	759	0	0	1	759	1	759	0	1402
gene-VC395_2051	gene-VC_1936	100	920	0	0	1	920	1	920	0	1700
gene-VC395_2052	gene-VC_1937	100	672	0	0	1	672	1	672	0	1242
gene-VC395_2053	gene-VC_1938	100	450	0	0	1	450	1	450	0	832
gene-VC395_2054	gene-VC_1939	100	621	0	0	1	621	1	621	0	1147
gene-VC395_2055	gene-VC_1940	100	663	0	0	1	663	1	663	0	1225
gene-VC395_2056	gene-VC_1941	100	1296	0	0	1	1296	1	1296	0	2394
gene-VC395_2057	gene-VC_1942	100	936	0	0	1	936	1	936	0	1729
gene-VC395_2058	gene-VC_1943	100	93	0	0	1	93	1	93	2.34e-44	172
gene-VC395_2059	gene-VC_1944	99.537	864	4	0	1	864	1	864	0	1574
gene-VC395_2060	gene-VC_1945	99.385	1464	9	0	1	1464	1	1464	0	2654
gene-VC395_2061	gene-VC_1946	98.925	93	1	0	1	93	16	108	1.09e-42	167
gene-VC395_2062	gene-VC_1947	99.57	930	4	0	1	930	1	930	0	1696
gene-VC395_2063	gene-VC_1948	100	190	0	0	1	190	1	190	7.39e-98	351
gene-VC395_2064	gene-VC_1949	99.945	1827	1	0	1	1827	1	1827	0	3369
gene-VC395_2065	gene-VC_1950	100	2448	0	0	1	2448	1	2448	0	4521
gene-VC395_2066	gene-VC_1951	100	1107	0	0	1	1107	1	1107	0	2045
gene-VC395_2067	gene-VC_1952	99.961	2541	1	0	1	2541	1	2541	0	4687
gene-VC395_2068	gene-VC_1953	100	1218	0	0	1	1218	1	1218	0	2250
gene-VC395_2070	gene-VC_1955	100	948	0	0	1	948	1	948	0	1751
gene-VC395_2071	gene-VC_1956	100	972	0	0	1	972	1	972	0	1796
gene-VC395_2072	gene-VC_1957	99.676	309	1	0	1	309	1	309	3.56e-162	566
gene-VC395_2073	gene-VC_1958	100	126	0	0	1	126	1	126	1.51e-62	233
gene-VC395_2074	gene-VC_1959	100	663	0	0	1	663	1	663	0	1225
gene-VC395_2075	gene-VC_1960	100	831	0	0	1	831	1	831	0	1535
gene-VC395_2076	gene-VC_1961	100	264	0	0	1	264	1	264	6.69e-139	488
gene-VC395_2077	gene-VC_1962	100	492	0	0	1	492	1	492	0	909
gene-VC395_2078	gene-VC_1963	100	498	0	0	1	498	1	498	0	920
gene-VC395_2079	gene-VC_1964	100	876	0	0	1	876	1	876	0	1618
gene-VC395_2080	gene-VC_1965	100	591	0	0	1	591	1	591	0	1092
gene-VC395_2081	gene-VC_1966	100	1881	0	0	1	1881	1	1881	0	3474
gene-VC395_2082	gene-VC_1967	99.951	2055	1	0	1	2055	1	2055	0	3790
gene-VC395_2083	gene-VC_1968	100	546	0	0	1	546	1	546	0	1009
gene-VC395_2084	gene-VC_1969	100	96	0	0	1	96	1	96	5.22e-46	178
gene-VC395_2085	gene-VC_1970	99.227	1164	9	0	1	1164	1	1164	0	2100
gene-VC395_2086	gene-VC_1971	97.414	1431	37	0	1	1431	1	1431	0	2442
gene-VC395_2087	gene-VC_1972	95.996	999	40	0	1	999	1	999	0	1624
gene-VC395_2088	gene-VC_1973	100	891	0	0	1	891	1	891	0	1646
gene-VC395_2089	gene-VC_1974	100	792	0	0	1	792	1	792	0	1463
gene-VC395_2090	gene-VC_1975	100	1713	0	0	1	1713	1	1713	0	3164
gene-VC395_2091	gene-VC_1976	100	1308	0	0	1	1308	1	1308	0	2416
gene-VC395_2092	gene-VC_1977	100	1215	0	0	1	1215	1	1215	0	2244
gene-VC395_2093	gene-VC_1978	100	702	0	0	1	702	1	702	0	1297
gene-VC395_2094	gene-VC_1979	99.925	1326	1	0	1	1326	1	1326	0	2444
gene-VC395_2095	gene-VC_1980	99.668	603	2	0	1	603	1	603	0	1103
gene-VC395_2096	gene-VC_1981	100	669	0	0	1	669	1	669	0	1236
gene-VC395_2097	gene-VC_1982	100	111	0	0	1	111	1	111	2.83e-54	206
gene-VC395_2098	gene-VC_1983	99.892	1848	2	0	1	1848	1	1848	0	3402
gene-VC395_2099	gene-VC_1984	100	1146	0	0	1	1146	1	1146	0	2117
gene-VC395_2100	gene-VC_1985	99.824	1701	3	0	1	1701	1	1701	0	3125
gene-VC395_2101	gene-VC_1986	99.064	855	8	0	1	855	1	855	0	1535
gene-VC395_2102	gene-VC_1987	98.358	609	10	0	1	609	1	609	0	1070
gene-VC395_2103	gene-VC_1988	97.712	306	7	0	1	306	1	306	1.66e-150	527
gene-VC395_2104	gene-VC_1989	99.02	714	7	0	1	714	1	714	0	1280
gene-VC395_2105	gene-VC_1990	97.579	1941	47	0	1	1941	1	1941	0	3325
gene-VC395_2106	gene-VC_1991	99.543	438	2	0	1	438	1	438	0	798
gene-VC395_2107	gene-VC_1992	100	834	0	0	1	834	1	834	0	1541
gene-VC395_2108	gene-VC_1993	100	2001	0	0	1	2001	1	2001	0	3696
gene-VC395_2109	gene-VC_1994	99.946	1851	1	0	1	1851	1	1851	0	3413
gene-VC395_2110	gene-VC_1995	99.901	1014	1	0	1	1014	1	1014	0	1868
gene-VC395_2111	gene-VC_1996	100	288	0	0	1	288	1	288	3.35e-152	532
gene-VC395_2112	gene-VC_1997	100	825	0	0	1	825	1	825	0	1524
gene-VC395_2113	gene-VC_1998	100	444	0	0	1	444	1	444	0	821
gene-VC395_2114	gene-VC_1999	100	147	0	0	1	147	1	147	3.84e-74	272
gene-VC395_2115	gene-VC_2000	99.699	996	3	0	1	996	1	996	0	1823
gene-VC395_2116	gene-VC_2001	99.663	891	3	0	1	891	1	891	0	1629
gene-VC395_2117	gene-VC_2002	99.701	1005	3	0	1	1005	1	1005	0	1840
gene-VC395_2118	gene-VC_2003	100	837	0	0	1	837	1	837	0	1546
gene-VC395_2119	gene-VC_2004	100	978	0	0	1	978	1	978	0	1807
gene-VC395_2120	gene-VC_2005	99.72	357	1	0	1	357	1	357	0	654
gene-VC395_2121	gene-VC_2006	100	945	0	0	1	945	1	945	0	1746
gene-VC395_2122	gene-VC_2007	100	1218	0	0	1	1218	1	1218	0	2250
gene-VC395_2123	gene-VC_2008	100	1446	0	0	1	1446	1	1446	0	2671
gene-VC395_2124	gene-VC_2009	100	1170	0	0	1	1170	1	1170	0	2161
gene-VC395_2125	gene-VC_2010	100	126	0	0	1	126	1	126	1.51e-62	233
gene-VC395_2126	gene-VC_2011	100	591	0	0	1	591	1	591	0	1092
gene-VC395_2127	gene-VC_2012	99.937	1584	1	0	1	1584	1	1584	0	2920
gene-VC395_2128	gene-VC_2013	100	1503	0	0	1	1503	1	1503	0	2776
gene-VC395_2129	gene-VC_2014	100	768	0	0	1	768	1	768	0	1419
gene-VC395_2130	gene-VC_2015	100	975	0	0	1	975	1	975	0	1801
gene-VC395_2131	gene-VC_2016	100	639	0	0	1	639	1	639	0	1181
gene-VC395_2132	gene-VC_2017	100	1017	0	0	1	1017	1	1017	0	1879
gene-VC395_2133	gene-VC_2018	100	834	0	0	1	834	1	834	0	1541
gene-VC395_2134	gene-VC_2019	100	1245	0	0	1	1245	1	1245	0	2300
gene-VC395_2135	gene-VC_2020	100	333	0	0	1	333	1	333	3.78e-177	616
gene-VC395_2136	gene-VC_2021	100	747	0	0	1	747	1	747	0	1380
gene-VC395_2137	gene-VC_2022	100	939	0	0	1	939	1	939	0	1735
gene-VC395_2138	gene-VC_2023	100	951	0	0	1	951	1	951	0	1757
gene-VC395_2139	gene-VC_2024	100	1026	0	0	1	1026	1	1026	0	1895
gene-VC395_2140	gene-VC_2025	100	171	0	0	1	171	1	171	2.08e-87	316
gene-VC395_2141	gene-VC_2026	100	525	0	0	1	525	1	525	0	970
gene-VC395_2142	gene-VC_2027	100	443	0	0	2	444	140	582	0	819
gene-VC395_2143	gene-VC_2028	100	948	0	0	1	948	1	948	0	1751
gene-VC395_2144	gene-VC_2029	100	240	0	0	1	240	1	240	1.32e-125	444
gene-VC395_2145	gene-VC_2030	99.937	3159	2	0	1	3159	1	3159	0	5823
gene-VC395_2146	gene-VC_2031	99.936	1566	1	0	1	1566	1	1566	0	2887
gene-VC395_2147	gene-VC_2032	100	876	0	0	1	876	1	876	0	1618
gene-VC395_2148	gene-VC_2033	100	2685	0	0	1	2685	1	2685	0	4959
gene-VC395_2150	gene-VC_2035	100	639	0	0	1	639	1	639	0	1181
gene-VC395_2151	gene-VC_2036	100	1113	0	0	1	1113	1	1113	0	2056
gene-VC395_2152	gene-VC_2037	99.931	1446	1	0	1	1446	1	1446	0	2665
gene-VC395_2153	gene-VC_2038	99.751	1206	2	1	1	1206	1	1205	0	2209
gene-VC395_2154	gene-VC_2039	100	1002	0	0	1	1002	1	1002	0	1851
gene-VC395_2155	gene-VC_2040	100	216	0	0	1	216	1	216	2.6e-112	399
gene-VC395_2156	gene-VC_2041	100	1803	0	0	1	1803	1	1803	0	3330
gene-VC395_2157	gene-VC_2042	99.891	921	1	0	1	921	1	921	0	1696
gene-VC395_2158	gene-VC_2043	100	1944	0	0	1	1944	1	1944	0	3591
gene-VC395_2159	gene-VC_2044	100	333	0	0	1	333	1	333	3.78e-177	616
gene-VC395_2160	gene-VC_2045	100	585	0	0	1	585	1	585	0	1081
gene-VC395_2161	gene-VC_2046	99.814	537	1	0	1	537	1	537	0	987
gene-VC395_2162	gene-VC_2047	100	681	0	0	1	681	1	681	0	1258
gene-VC395_2163	gene-VC_2048	100	765	0	0	1	765	1	765	0	1413
gene-VC395_2166	gene-VC_2051	100	555	0	0	1	555	1	555	0	1026
gene-VC395_2167	gene-VC_2052	100	1956	0	0	1	1956	1	1956	0	3613
gene-VC395_2168	gene-VC_2053	100	483	0	0	1	483	1	483	0	893
gene-VC395_2169	gene-VC_2054	100	207	0	0	1	207	1	207	2.5e-107	383
gene-VC395_2170	gene-VC_2055	100	753	0	0	1	753	1	753	0	1391
gene-VC395_2171	gene-VC_2056	100	669	0	0	1	669	1	669	0	1236
gene-VC395_2172	gene-VC_2057	99.84	624	1	0	1	624	1	624	0	1147
gene-VC395_2173	gene-VC_2058	100	504	0	0	1	504	1	504	0	931
gene-VC395_2174	gene-VC_2059	99.81	525	1	0	1	525	1	525	0	965
gene-VC395_2175	gene-VC_2060	100	1017	0	0	1	1017	1	1017	0	1879
gene-VC395_2176	gene-VC_2061	100	777	0	0	1	777	1	777	0	1435
gene-VC395_2177	gene-VC_2062	99.824	1134	2	0	1	1134	1	1134	0	2084
gene-VC395_2178	gene-VC_2063	100	2358	0	0	1	2358	1	2358	0	4355
gene-VC395_2179	gene-VC_2064	100	720	0	0	1	720	1	720	0	1330
gene-VC395_2180	gene-VC_2065	100	393	0	0	1	393	1	393	0	726
gene-VC395_2181	gene-VC_2066	100	735	0	0	1	735	1	735	0	1358
gene-VC395_2182	gene-VC_2067	100	942	0	0	1	942	1	942	0	1740
gene-VC395_2183	gene-VC_2068	100	1488	0	0	1	1488	1	1488	0	2748
gene-VC395_2184	gene-VC_2069	99.904	2094	2	0	1	2094	1	2094	0	3856
gene-VC395_2185	gene-VC_2070	100	474	0	0	1	474	1	474	0	876
gene-VC395_2186	gene-VC_2071	100	117	0	0	1	117	1	117	1.39e-57	217
gene-VC395_2187	gene-VC_2072	100	2820	0	0	1	2820	1	2820	0	5208
gene-VC395_2188	gene-VC_2073	100	597	0	0	1	597	1	597	0	1103
gene-VC395_2189	gene-VC_2074	99.944	1800	1	0	1	1800	1	1800	0	3319
gene-VC395_2190	gene-VC_2075	100	444	0	0	1	444	1	444	0	821
gene-VC395_2191	gene-VC_2076	100	231	0	0	1	231	1	231	1.29e-120	427
gene-VC395_2192	gene-VC_2077	100	2277	0	0	1	2277	1	2277	0	4205
gene-VC395_2193	gene-VC_2078	99.567	231	1	0	1	231	1	231	5.98e-119	422
gene-VC395_2194	gene-VC_2079	100	108	0	0	1	108	1	108	1.29e-52	200
gene-VC395_2195	gene-VC_2080	99.97	3366	1	0	1	3366	1	3366	0	6211
gene-VC395_2196	gene-VC_2081	100	894	0	0	1	894	1	894	0	1652
gene-VC395_2197	gene-VC_2082	100	789	0	0	1	789	1	789	0	1458
gene-VC395_2198	gene-VC_2083	100	783	0	0	1	783	1	783	0	1447
gene-VC395_2199	gene-VC_2084	99.885	873	1	0	1	873	1	873	0	1607
gene-VC395_2200	gene-VC_2085	100	1167	0	0	1	1167	1	1167	0	2156
gene-VC395_2201	gene-VC_2086	100	1215	0	0	1	1215	1	1215	0	2244
gene-VC395_2202	gene-VC_2087	100	2811	0	0	1	2811	1	2811	0	5192
gene-VC395_2203	gene-VC_2088	100	711	0	0	1	711	1	711	0	1314
gene-VC395_2204	gene-VC_2089	100	1767	0	0	1	1767	1	1767	0	3264
gene-VC395_2205	gene-VC_2090	100	345	0	0	1	345	1	345	0	638
[truncated: 1,655 more rows]
